# Supplementary material for: Single-cell analysis reveals shared adaptive responses across different types of podocyte injury
Source: Front Immunol. 2025 Dec 16;16:1698284. doi: 10.3389/fimmu.2025.1698284 (PMC12747916; doi:10.3389/fimmu.2025.1698284)
Supplement: Supplementary file 2 [file Table2.xlsx]

## Sheet: Supplementary Data S1
Stress	Ferroptosis
HSPA5	ABCC1
HSPD1	ACACA
HSP90AA1	ACO1
HSP90AB1	ACSF2
MT1G	ACSL1
MT1F	ACSL3
MT1H	ACSL4
MT1E	ACSL5
GPX3	ACSL6
SOD2	AIFM2
MT-RNR1	AKR1C1
IGF1	AKR1C2
TNFRSF12A	AKR1C3
	ALOX12
	ALOX15
	ALOX5
	ATG5
	ATG7
	ATP5MC3
	BACH1
	CARS
	CBS
	CD44
	CHAC1
	CISD1
	CP
	CRYAB
	CS
	CYBB
	DPP4
	EMC2
	FADS2
	FANCD2
	FDFT1
	FTH1
	FTL
	FTMT
	G6PD
	GCLC
	GCLM
	GLS2
	GOT1
	GPX4
	GSS
	HMGCR
	HMOX1
	HSBP1
	HSPB1
	IREB2
	KEAP1
	LPCAT3
	MAP1LC3A
	MAP1LC3B
	MAP1LC3C
	MT1G
	NCOA4
	NFE2L2
	NFS1
	NOX1
	NQO1
	NRF2
	OTUB1
	PCBP1
	PCBP2
	PEBP1
	PGD
	PHKG2
	PRNP
	PROM2
	PTGS2
	RPL8
	SAT1
	SAT2
	SELPLG
	SLC11A2
	SLC1A5
	SLC39A14
	SLC39A8
	SLC3A2
	SLC40A1
	SLC7A11
	SQLE
	STEAP3
	TF
	TFRC
	TP53
	VDAC2
	VDAC3
	ZEB1

## Sheet: Supplementary Data S2
gene	p_val	avg_log2FC	pct.1	pct.2	p_val_adj	cluster
UBC	5.90375e-26	1.99809	0.921	0.6	1.63859e-21	HC
SOST	3.11268e-21	2.31143	0.835	0.256	8.63925e-17	HC
AIF1	1.7466e-19	1.23135	0.968	0.856	4.84768e-15	HC
NPHS2	6.89709e-17	0.985537	0.982	0.933	1.91429e-12	HC
MPP5	2.92108e-16	1.4467	0.903	0.544	8.10747e-12	HC
CLIC5	8.40921e-16	0.774858	0.989	0.956	2.33397e-11	HC
VIM	3.58879e-14	0.867852	0.986	0.856	9.96068e-10	HC
GADD45A	1.18564e-12	1.04008	0.939	0.744	3.29073e-08	HC
RNF220	3.13988e-12	1.40806	0.803	0.4	8.71474e-08	HC
B2M	5.1717e-12	0.671391	0.989	1	1.4354e-07	HC
ACTB	1.42945e-11	0.634662	1	0.856	3.96745e-07	HC
MTND1P23	2.07501e-11	-3.55048	0.072	0.333	5.7592e-07	HC
CDKN1B	5.90446e-11	1.78979	0.649	0.244	1.63878e-06	HC
SAMD11	1.51886e-10	1.90492	0.609	0.2	4.21558e-06	HC
MT1G	2.77498e-10	-3.55167	0.423	0.678	7.70196e-06	HC
H3F3B	4.33058e-10	0.679365	0.996	0.967	1.20195e-05	HC
CIRBP	4.41931e-10	1.38056	0.763	0.456	1.22658e-05	HC
NES	4.59007e-10	0.859072	0.943	0.733	1.27397e-05	HC
VKORC1	9.7612e-10	1.15004	0.81	0.522	2.70922e-05	HC
SLC12A1	1.53398e-09	-2.56045	0.043	0.256	4.25756e-05	HC
ANXA2	1.59107e-09	0.672217	0.989	0.911	4.41602e-05	HC
FGF1	1.7687e-09	0.623835	0.996	0.944	4.90903e-05	HC
MT1H	1.78521e-09	-3.38431	0.179	0.456	4.95484e-05	HC
MT-RNR1	1.98569e-09	-1.03164	1	1	5.51128e-05	HC
AIF1L	2.13416e-09	1.20132	0.724	0.367	5.92336e-05	HC
TNNI1	2.13584e-09	1.01473	0.824	0.456	5.92804e-05	HC
CTSV	2.81728e-09	1.8856	0.566	0.189	7.81936e-05	HC
NAT8	3.55042e-09	-2.31269	0.104	0.356	9.85418e-05	HC
HMGB1	4.01314e-09	0.608634	0.986	0.956	0.000111385	HC
MAFB	4.06035e-09	1.06057	0.857	0.711	0.000112695	HC
HLA-A	4.77564e-09	0.801199	0.91	0.6	0.000132548	HC
BEX3	5.20565e-09	0.799666	0.935	0.744	0.000144483	HC
NDNF	6.67692e-09	0.782701	0.914	0.622	0.000185318	HC
NUCKS1	6.7807e-09	0.623562	0.978	0.911	0.000188198	HC
HLA-E	7.73788e-09	0.922747	0.914	0.767	0.000214765	HC
AC092813.2	1.06624e-08	0.859753	0.907	0.689	0.000295934	HC
IGF1	1.20773e-08	-2.87042	0.075	0.3	0.000335207	HC
UMOD	1.51858e-08	-2.20417	0.115	0.356	0.000421482	HC
SPARC	1.61505e-08	0.601795	0.957	0.756	0.000448258	HC
SBSPON	2.14675e-08	0.989255	0.753	0.378	0.000595829	HC
MYL9	2.43402e-08	0.625856	0.95	0.911	0.000675563	HC
TPPP3	2.74639e-08	0.895132	0.9	0.667	0.000762261	HC
VEGFA	3.21271e-08	0.775789	0.932	0.733	0.000891687	HC
EIF1AY	4.12875e-08	1.9332	0.427	0.089	0.00114594	HC
MT1M	5.96981e-08	-4.39775	0.061	0.256	0.00165692	HC
RBM3	7.23961e-08	1.76251	0.545	0.211	0.00200935	HC
CSRP1	8.28693e-08	1.4023	0.563	0.189	0.00230004	HC
TGFBR3	8.46626e-08	0.859871	0.864	0.622	0.00234981	HC
SEPT11	1.02535e-07	0.702946	0.935	0.756	0.00284585	HC
IL32	1.04712e-07	-2.41638	0.104	0.322	0.00290629	HC
TUBB	1.12216e-07	1.33388	0.599	0.256	0.00311455	HC
VAMP2	1.30833e-07	0.875876	0.846	0.633	0.00363128	HC
WT1	1.57522e-07	1.27968	0.652	0.322	0.00437202	HC
TFPI	1.92804e-07	-1.61442	0.118	0.356	0.00535126	HC
BST2	1.98741e-07	0.740678	0.907	0.778	0.00551605	HC
ACTG1	2.01199e-07	0.480324	0.971	0.856	0.00558429	HC
AL450405.1	2.02714e-07	2.43571	0.312	0.033	0.00562633	HC
SLC48A1	2.11751e-07	1.7761	0.455	0.133	0.00587716	HC
DPP6	2.8755e-07	1.2463	0.663	0.356	0.00798095	HC
TUBA1B	3.14086e-07	0.925429	0.806	0.578	0.00871744	HC
FAM20C	3.50977e-07	2.51391	0.348	0.067	0.00974136	HC
NDRG2	3.59847e-07	1.29235	0.563	0.222	0.00998755	HC
MGST1	4.09009e-07	-2.76641	0.072	0.256	0.0113521	HC
HMGB1P5	4.55444e-07	1.38958	0.566	0.256	0.0126408	HC
LINC00839	4.94001e-07	1.10876	0.703	0.422	0.013711	HC
PTMA	5.92191e-07	0.364654	1	1	0.0164363	HC
SLK	5.93603e-07	0.481288	0.978	0.922	0.0164755	HC
HMGN2	6.34653e-07	1.07412	0.692	0.411	0.0176148	HC
LMO7	6.77079e-07	1.70525	0.412	0.111	0.0187923	HC
TMEM150C	1.15478e-06	0.816709	0.832	0.567	0.0320509	HC
ARF6	1.2486e-06	1.2058	0.57	0.244	0.0346549	HC
SOD2	1.31632e-06	-3.54445	0.129	0.322	0.0365346	HC
SDC4	1.41863e-06	1.43821	0.513	0.211	0.039374	HC
ATP1B1	1.61203e-06	-0.848664	0.792	0.889	0.0447418	HC
MIB1	1.6694e-06	1.13136	0.652	0.333	0.0463342	HC
PPIA	1.84967e-06	0.612359	0.907	0.744	0.0513375	HC
GSN	2.20695e-06	0.984232	0.556	0.222	0.061254	HC
PRDX6	2.37867e-06	0.862279	0.774	0.533	0.0660199	HC
PLTP	2.39238e-06	1.50994	0.43	0.133	0.0664005	HC
ST3GAL6	2.46979e-06	0.856648	0.717	0.467	0.068549	HC
MT-TP	2.86012e-06	-0.966847	0.412	0.622	0.0793826	HC
MYO1B	3.79718e-06	1.06146	0.631	0.356	0.105391	HC
PDLIM2	4.11537e-06	0.734833	0.871	0.622	0.114222	HC
SYNPO	4.34914e-06	1.04809	0.548	0.244	0.12071	HC
CST3	4.51528e-06	-0.803123	0.674	0.8	0.125322	HC
EEF1A1	5.83781e-06	0.537969	0.982	0.822	0.162028	HC
CHI3L1	6.45553e-06	1.13337	0.62	0.378	0.179173	HC
ACAT1	6.94537e-06	-1.44671	0.24	0.456	0.192769	HC
NUPR1	6.97017e-06	-1.02192	0.416	0.622	0.193457	HC
ST6GALNAC3	6.99725e-06	0.889246	0.591	0.3	0.194209	HC
MT-ND2	7.1701e-06	-0.48071	1	1	0.199006	HC
PTH1R	8.22158e-06	0.75486	0.763	0.5	0.22819	HC
PTMAP5	9.67749e-06	1.20423	0.47	0.189	0.268599	HC
CFAP45	1.02391e-05	0.942716	0.692	0.411	0.284185	HC
HLA-B	1.156e-05	0.729603	0.81	0.633	0.320849	HC
MGP	1.17323e-05	-2.14417	0.362	0.544	0.32563	HC
CPXM1	1.43281e-05	2.14952	0.283	0.056	0.397677	HC
DDN	1.53911e-05	1.38972	0.409	0.144	0.427179	HC
RPN1	1.79962e-05	1.32881	0.434	0.167	0.499484	HC
S100A6	2.05862e-05	0.336386	1	1	0.57137	HC
PARD6G	2.1221e-05	1.5119	0.294	0.067	0.588989	HC
STAT1	2.19092e-05	0.723168	0.656	0.389	0.60809	HC
MAGI2-AS3	2.3114e-05	0.449045	0.978	0.889	0.64153	HC
YWHAQ	2.3764e-05	0.925305	0.57	0.3	0.65957	HC
C1R	2.6888e-05	0.808884	0.756	0.522	0.746276	HC
SLC2A12	2.84504e-05	1.53092	0.369	0.122	0.789641	HC
CR1	2.87963e-05	1.17441	0.527	0.256	0.79924	HC
DACH1	3.21447e-05	0.860378	0.72	0.422	0.892175	HC
GULP1	3.29077e-05	1.26621	0.466	0.2	0.913354	HC
FRMD3	3.31361e-05	1.06388	0.534	0.267	0.919692	HC
SRGAP2B	3.53363e-05	1.13743	0.419	0.156	0.980758	HC
TUBA1A	3.61544e-05	1.45199	0.434	0.189	1	HC
SELENOW	3.7197e-05	-0.943767	0.588	0.7	1	HC
CCDC91	3.76541e-05	0.710192	0.699	0.422	1	HC
HSPA5	4.06257e-05	-0.970949	0.667	0.733	1	HC
RPS4Y1	4.42362e-05	1.44906	0.341	0.1	1	HC
ANXA5	4.61272e-05	-0.858529	0.48	0.667	1	HC
RIPOR1	4.66178e-05	1.06041	0.538	0.267	1	HC
TNFSF10	4.77823e-05	-3.20889	0.104	0.256	1	HC
CALM2	5.00086e-05	0.386551	0.986	0.967	1	HC
RPN2	5.04691e-05	0.843125	0.681	0.444	1	HC
HSPB1	5.1538e-05	-0.925926	0.742	0.789	1	HC
ADD3	5.57119e-05	0.917741	0.667	0.444	1	HC
RPS19	5.71947e-05	-0.862028	0.713	0.811	1	HC
C14orf37	5.72119e-05	0.431802	0.971	0.878	1	HC
UBE2G2	6.11013e-05	1.14824	0.505	0.256	1	HC
POLA2	6.12858e-05	1.45219	0.366	0.133	1	HC
SRGAP2C	6.65218e-05	1.07382	0.642	0.411	1	HC
TSPAN1	6.68704e-05	-2.51428	0.111	0.267	1	HC
GSTA4	6.77929e-05	1.55668	0.337	0.111	1	HC
SYNJ2BP	6.92039e-05	1.25178	0.394	0.144	1	HC
LOX	7.63501e-05	1.19803	0.459	0.2	1	HC
CA10	7.77238e-05	1.72525	0.287	0.078	1	HC
TCEAL3	7.8709e-05	0.623133	0.713	0.433	1	HC
UBE2L6	7.90807e-05	1.32892	0.391	0.156	1	HC
CHCHD10	8.09822e-05	-1.0151	0.412	0.589	1	HC
SPOCK1	8.77768e-05	0.405786	0.91	0.756	1	HC
HNRNPDL	8.77778e-05	0.86619	0.634	0.389	1	HC
HSP90AB1	9.01223e-05	-0.47846	0.928	0.956	1	HC
AK3	0.00010284	0.855208	0.52	0.244	1	HC
PTPRO	0.000103332	0.37339	0.935	0.878	1	HC
RARRES2	0.000104043	0.562325	0.806	0.6	1	HC
SGK1	0.000104178	1.46829	0.412	0.189	1	HC
TCF21	0.000104291	0.505893	0.892	0.733	1	HC
SRGAP1	0.000107803	0.810395	0.609	0.356	1	HC
MAL2	0.000109881	0.774642	0.631	0.344	1	HC
SERINC1	0.000112041	0.72274	0.72	0.511	1	HC
TCEAL2	0.000112627	0.959787	0.613	0.356	1	HC
IGFBP2	0.00011625	-0.766031	0.781	0.811	1	HC
PSMD8	0.000123353	0.954816	0.466	0.211	1	HC
PA2G4	0.000123672	0.767708	0.563	0.289	1	HC
IGFBP4	0.000130794	1.95429	0.276	0.078	1	HC
CLDN5	0.000131878	0.847977	0.656	0.389	1	HC
MME	0.00014678	0.351221	0.993	0.978	1	HC
PTMAP2	0.000160371	0.681355	0.573	0.311	1	HC
PPP1CB	0.000168886	1.59662	0.301	0.1	1	HC
S100A10	0.000176608	-0.875673	0.563	0.667	1	HC
APP	0.000182576	-1.23453	0.269	0.456	1	HC
ANKRD17	0.000184144	1.29139	0.362	0.144	1	HC
CTNNBIP1	0.000195126	1.40853	0.323	0.111	1	HC
ZNF503	0.000195482	1.05131	0.462	0.222	1	HC
PRKAR2B	0.000196728	-1.10475	0.301	0.467	1	HC
RPL41	0.000204485	0.690466	0.703	0.467	1	HC
ALS2CL	0.000207872	1.51443	0.344	0.133	1	HC
PHIP	0.00021017	1.0134	0.434	0.211	1	HC
TRIB2	0.00021227	0.930964	0.466	0.222	1	HC
ID2	0.000217272	-1.03103	0.194	0.378	1	HC
SH3BP5	0.000226399	1.12767	0.434	0.211	1	HC
PLIN2	0.000231309	-2.85403	0.118	0.256	1	HC
RAMP1	0.000235015	-1.92222	0.215	0.367	1	HC
SPOCK2	0.000243842	0.477978	0.878	0.678	1	HC
MT-CO1	0.000247158	-0.362325	1	1	1	HC
RAMP3	0.000247597	0.832471	0.62	0.367	1	HC
WASF2	0.000261665	0.595602	0.692	0.422	1	HC
CRYAB	0.000277924	-1.34804	0.903	0.9	1	HC
TCEAL8	0.000284708	0.947097	0.495	0.267	1	HC
SRSF2	0.000289317	1.36363	0.323	0.122	1	HC
PRPF4B	0.000297445	0.962277	0.452	0.244	1	HC
HSPB8	0.000310313	1.6722	0.251	0.067	1	HC
CLU	0.000315086	-1.57162	0.194	0.356	1	HC
KLK7	0.000315816	0.639612	0.832	0.678	1	HC
FIS1	0.000334978	0.9294	0.606	0.389	1	HC
APPBP2	0.000337697	1.56163	0.262	0.078	1	HC
LSM3	0.000340295	0.764453	0.455	0.222	1	HC
USP16	0.000351288	0.79913	0.584	0.367	1	HC
RASSF8-AS1	0.000364963	1.00278	0.452	0.222	1	HC
S100A11	0.000396224	-0.730273	0.713	0.767	1	HC
MT-CO2	0.000439472	-0.313009	1	1	1	HC
AC008011.2	0.000475185	1.27694	0.319	0.122	1	HC
PLS3	0.00047767	0.800697	0.552	0.311	1	HC
APC	0.000481404	1.20866	0.351	0.144	1	HC
MT1F	0.000496939	-2.75827	0.53	0.589	1	HC
HPGD	0.000500085	0.498326	0.867	0.667	1	HC
ZNF580	0.000507531	1.49887	0.283	0.1	1	HC
UQCRC2	0.000514963	1.25869	0.29	0.1	1	HC
PSMB6	0.000516221	0.887198	0.609	0.389	1	HC
AHNAK	0.000517943	1.05546	0.455	0.233	1	HC
SNRPN	0.000522529	0.928393	0.491	0.267	1	HC
GPX1	0.000529595	-1.22	0.287	0.433	1	HC
CRIP2	0.000535773	0.512292	0.789	0.533	1	HC
TBCB	0.000565723	0.645942	0.735	0.533	1	HC
PCBP2	0.000568198	0.729678	0.566	0.311	1	HC
KLK6	0.000578557	0.573592	0.638	0.356	1	HC
BRI3	0.000586379	-1.04733	0.294	0.444	1	HC
AL118508.1	0.000596881	0.852197	0.387	0.167	1	HC
MT-CO3	0.000598692	-0.266202	1	1	1	HC
IGFBP7	0.000610083	-0.568675	0.996	1	1	HC
NTNG1	0.000640042	0.437936	0.817	0.656	1	HC
GYG1	0.000673729	1.66415	0.258	0.089	1	HC
RGS10	0.000679136	0.693512	0.47	0.233	1	HC
PSMB9	0.000696127	1.32606	0.294	0.111	1	HC
APOBEC3C	0.000716908	0.749551	0.351	0.144	1	HC
UBE2N	0.000738665	1.09352	0.29	0.1	1	HC
PDLIM5	0.000755564	0.536024	0.706	0.489	1	HC
STRAP	0.000849885	1.04873	0.333	0.144	1	HC
TPM1	0.000863789	-1.3479	0.176	0.322	1	HC
PSAP	0.000877348	0.370485	0.95	0.856	1	HC
MRPS35	0.000881096	-1.09732	0.222	0.378	1	HC
FRY	0.000898176	0.724589	0.495	0.278	1	HC
ZNRF3	0.000898519	1.0245	0.355	0.167	1	HC
PARD3B	0.000923618	0.558261	0.703	0.489	1	HC
IER3	0.000956951	-1.39507	0.161	0.3	1	HC
KMT2E	0.000971097	0.706549	0.713	0.567	1	HC
RERE	0.00101276	1.14873	0.419	0.233	1	HC
ITIH5	0.00103549	0.348874	0.735	0.533	1	HC
ILF3-AS1	0.0010432	0.966503	0.251	0.078	1	HC
KPNB1	0.00105741	0.987075	0.452	0.256	1	HC
SCAND1	0.00109414	0.912051	0.452	0.233	1	HC
MT2A	0.00115631	-2.01491	0.892	0.9	1	HC
RPS28	0.00115976	0.332528	0.921	0.833	1	HC
JUN	0.0011612	0.976604	0.491	0.311	1	HC
HDAC2	0.00117657	0.958855	0.434	0.222	1	HC
WASL	0.00121428	0.340809	0.846	0.722	1	HC
DNAJA1	0.00122257	-0.501448	0.667	0.733	1	HC
LDHB	0.00123301	-0.817357	0.513	0.622	1	HC
PFN2	0.00123488	0.747512	0.491	0.256	1	HC
NDFIP1	0.00123741	0.937799	0.52	0.344	1	HC
TRAM2	0.00125677	0.691883	0.487	0.267	1	HC
HEIH	0.00127236	1.58937	0.272	0.111	1	HC
ZSWIM7	0.00129014	1.637	0.262	0.1	1	HC
ARL2	0.00129523	0.831258	0.394	0.211	1	HC
ALDH2	0.0013029	1.33513	0.254	0.089	1	HC
BORCS7	0.00130838	0.67745	0.677	0.456	1	HC
MYO1C	0.00131269	0.654936	0.366	0.167	1	HC
TUBB2A	0.00132689	0.852735	0.434	0.211	1	HC
TMBIM4	0.00135702	0.583298	0.491	0.278	1	HC
MT-ATP6	0.00144744	-0.264092	1	1	1	HC
SF3B2	0.00146217	0.637327	0.527	0.311	1	HC
HMGN1	0.00146568	0.47007	0.853	0.744	1	HC
NDRG1	0.00148305	0.82329	0.448	0.233	1	HC
PTPN14	0.0014846	0.654427	0.48	0.256	1	HC
RFK	0.00148675	-1.30859	0.133	0.267	1	HC
RNF145	0.00151929	0.550227	0.803	0.622	1	HC
PLEKHA5	0.00156936	0.582693	0.545	0.3	1	HC
TMEM176A	0.0015695	-1.66388	0.143	0.278	1	HC
EID1	0.00157115	0.414605	0.918	0.789	1	HC
FOXC1	0.00157785	0.441251	0.889	0.789	1	HC
NDUFAB1	0.00167859	0.809113	0.541	0.367	1	HC
DAZAP2	0.00168849	0.545093	0.627	0.411	1	HC
TSTD1	0.00169928	0.698461	0.538	0.322	1	HC
ANKS1B	0.00176423	1.46985	0.276	0.111	1	HC
RHOA	0.00178504	0.444618	0.767	0.522	1	HC
ANP32B	0.00179974	0.774117	0.541	0.333	1	HC
IFI6	0.00186405	0.45819	0.703	0.467	1	HC
TSPAN3	0.0018758	0.574059	0.634	0.422	1	HC
EIF5	0.00188129	0.477242	0.753	0.578	1	HC
CCT4	0.00189297	1.10136	0.294	0.122	1	HC
FAT1	0.00195085	-1.16949	0.226	0.367	1	HC
TEAD1	0.00202135	0.792359	0.405	0.2	1	HC
EIF3M	0.00203503	0.580451	0.771	0.556	1	HC
RALBP1	0.00204752	0.763586	0.559	0.344	1	HC
PALLD	0.00206062	0.482134	0.767	0.589	1	HC
NORAD	0.00207817	0.716034	0.487	0.278	1	HC
ISCU	0.00208353	-0.659039	0.466	0.578	1	HC
CTSB	0.0020908	0.820723	0.566	0.367	1	HC
YBX1	0.00210177	-0.552707	0.685	0.733	1	HC
NEBL	0.0021389	0.614553	0.67	0.422	1	HC
BGN	0.00214508	-1.38298	0.176	0.3	1	HC
TM9SF3	0.00218834	-0.829083	0.419	0.556	1	HC
TRIM8	0.00221092	1.34313	0.283	0.122	1	HC
PCMT1	0.00222344	0.890475	0.416	0.222	1	HC
IQGAP2	0.00235376	0.34166	0.953	0.911	1	HC
LOXL1	0.00242351	0.761803	0.391	0.189	1	HC
PSMC1	0.0024604	0.848587	0.448	0.256	1	HC
ATF4	0.0025078	0.820304	0.448	0.256	1	HC
SEC62	0.00256326	0.345789	0.943	0.867	1	HC
GOLIM4	0.00259768	0.317683	0.95	0.856	1	HC
PGK1	0.00265505	0.483215	0.573	0.356	1	HC
SQOR	0.00267449	1.03278	0.326	0.156	1	HC
CHD3	0.00269094	0.790757	0.43	0.222	1	HC
MT1E	0.0027311	-1.67288	0.853	0.833	1	HC
HNRNPA0	0.00276721	0.980266	0.262	0.1	1	HC
SEMA3B	0.00288972	0.494557	0.609	0.378	1	HC
RPL37A	0.00289918	0.461372	0.914	0.833	1	HC
APOPT1	0.00290245	1.04934	0.323	0.167	1	HC
RPL10	0.00307302	0.429056	0.86	0.722	1	HC
ATP5IF1	0.00307437	0.445148	0.857	0.756	1	HC
RNF11	0.00316016	0.769802	0.366	0.178	1	HC
APOL1	0.00320574	0.651772	0.527	0.311	1	HC
EFEMP1	0.00326221	0.61333	0.516	0.311	1	HC
ERH	0.00327701	0.669401	0.591	0.411	1	HC
RERG	0.00327833	0.603272	0.523	0.3	1	HC
TNNT2	0.00329074	0.254357	0.91	0.789	1	HC
TMEM245	0.00335181	0.613242	0.57	0.356	1	HC
PIGT	0.00339809	1.31663	0.258	0.111	1	HC
VAMP3	0.00350196	1.41485	0.258	0.111	1	HC
ASAH1	0.00351396	0.805134	0.434	0.244	1	HC
SCOC	0.00353399	0.665706	0.487	0.278	1	HC
GOLGB1	0.00356892	0.404494	0.892	0.689	1	HC
RPS3	0.00365117	0.411311	0.853	0.822	1	HC
SUMO3	0.0036744	1.31726	0.287	0.133	1	HC
HOXA7	0.00380868	0.743278	0.337	0.167	1	HC
TMCC3	0.00387948	0.854911	0.33	0.156	1	HC
SARAF	0.00394547	0.46238	0.652	0.456	1	HC
APOD	0.00397934	0.355006	0.864	0.7	1	HC
YTHDF2	0.00403722	1.04483	0.276	0.122	1	HC
CTGF	0.0040373	-1.43217	0.756	0.756	1	HC
PCBP1	0.00408241	0.517684	0.72	0.533	1	HC
PTTG1IP	0.00408882	-0.555379	0.749	0.778	1	HC
CRIM1	0.00409347	0.390001	0.925	0.844	1	HC
ANXA1	0.00412307	-0.794194	0.251	0.4	1	HC
MRGPRF	0.00430306	0.733629	0.523	0.333	1	HC
SERF2	0.00431476	-0.400954	0.896	0.956	1	HC
PSMA1	0.00432789	0.735763	0.473	0.278	1	HC
TFG	0.0043491	1.09875	0.276	0.122	1	HC
NDUFA8	0.00435628	0.658136	0.287	0.122	1	HC
MALAT1	0.00440667	-0.355257	1	1	1	HC
PLP2	0.0044396	0.735154	0.33	0.156	1	HC
PAK1	0.0044703	0.355445	0.634	0.411	1	HC
SET	0.00448332	0.480489	0.731	0.578	1	HC
GMDS	0.00449665	0.505565	0.652	0.489	1	HC
SPAG7	0.0045173	1.31706	0.265	0.122	1	HC
EVI5	0.00452006	1.23971	0.272	0.122	1	HC
NBEAL1	0.00457834	1.19587	0.29	0.133	1	HC
PDZK1IP1	0.00459561	-0.828197	0.778	0.778	1	HC
MRPS16	0.00463725	-1.08078	0.154	0.278	1	HC
RBFOX2	0.00465464	0.86355	0.448	0.256	1	HC
NDUFS2	0.00471195	0.903746	0.362	0.189	1	HC
MRPL20	0.00472066	0.592984	0.495	0.289	1	HC
NOP10	0.00473206	-1.02997	0.305	0.422	1	HC
CGNL1	0.00505708	0.65433	0.509	0.311	1	HC
CCBE1	0.00519271	0.736069	0.448	0.244	1	HC
VWA1	0.00520487	0.45793	0.412	0.222	1	HC
USP7	0.00530441	0.552329	0.294	0.133	1	HC
BLCAP	0.0053236	0.670928	0.33	0.156	1	HC
RPS24	0.0053286	0.414621	0.842	0.656	1	HC
MRFAP1	0.00547451	0.452009	0.523	0.333	1	HC
CHMP3	0.00557105	1.09947	0.297	0.144	1	HC
SGCB	0.00560786	0.698272	0.437	0.267	1	HC
TTC37	0.00561794	-0.843141	0.247	0.378	1	HC
SPAG9	0.00570822	-1.03658	0.19	0.311	1	HC
ODC1	0.00576822	0.89664	0.348	0.178	1	HC
CACYBP	0.00580368	-0.934479	0.326	0.433	1	HC
CHD9	0.00580521	1.15298	0.344	0.189	1	HC
CCAR1	0.00586974	-1.3068	0.151	0.267	1	HC
BCLAF1	0.00595665	0.558805	0.649	0.444	1	HC
SVIP	0.00600795	0.567901	0.591	0.4	1	HC
TYRO3	0.00603193	0.678862	0.548	0.356	1	HC
TPD52	0.00609988	0.720667	0.358	0.189	1	HC
YWHAE	0.00618699	0.340589	0.907	0.811	1	HC
RNF7	0.00619501	-0.681753	0.412	0.533	1	HC
KHDRBS1	0.00624314	0.446446	0.523	0.333	1	HC
RPL22	0.00625365	0.483315	0.774	0.556	1	HC
PSMC2	0.00627656	1.06933	0.294	0.156	1	HC
FAM89A	0.00637556	0.37344	0.814	0.667	1	HC
UTRN	0.0064055	0.855514	0.466	0.311	1	HC
GLO1	0.00643691	0.64746	0.516	0.311	1	HC
MAGI2	0.00647967	0.723199	0.391	0.222	1	HC
EIF4A2	0.00648066	0.509037	0.627	0.456	1	HC
CALHM5	0.00648476	1.22695	0.258	0.122	1	HC
CALM3	0.00660237	0.444045	0.362	0.189	1	HC
C6orf62	0.00672983	0.86475	0.341	0.178	1	HC
ERP44	0.00678239	0.540415	0.315	0.156	1	HC
TACC2	0.00684271	1.16565	0.308	0.167	1	HC
CBX3	0.00723426	0.502756	0.835	0.711	1	HC
SLC9A3R1	0.00723784	0.777301	0.43	0.256	1	HC
CCDC59	0.00732612	0.750746	0.337	0.178	1	HC
MBTPS1	0.00733702	-1.06094	0.143	0.256	1	HC
SUMO2	0.00735869	0.461169	0.835	0.711	1	HC
L3MBTL3	0.00738328	1.09575	0.272	0.133	1	HC
SELENOP	0.00748097	0.439518	0.724	0.5	1	HC
PRRC2C	0.00753683	0.665679	0.573	0.367	1	HC
CXCL14	0.00755565	-0.713643	0.455	0.533	1	HC
ARGLU1	0.00777045	0.483001	0.455	0.278	1	HC
SDF2L1	0.00782244	-1.20508	0.154	0.267	1	HC
NT5C	0.00789314	0.958305	0.283	0.133	1	HC
RPS11	0.00791753	0.403218	0.731	0.556	1	HC
NDUFA6	0.00796429	-0.570835	0.509	0.611	1	HC
MAGT1	0.00812363	0.786755	0.341	0.178	1	HC
NDUFB7	0.00813363	0.525495	0.548	0.356	1	HC
SERPING1	0.00817094	0.744604	0.444	0.278	1	HC
BAZ2B	0.00821255	1.00705	0.33	0.178	1	HC
RAB1B	0.00825165	0.767385	0.265	0.122	1	HC
AC244153.1	0.00849888	0.958109	0.265	0.122	1	HC
EZR	0.00875043	0.291484	0.814	0.578	1	HC
FMC1	0.00883699	-0.680915	0.168	0.289	1	HC
FTH1	0.00908556	-0.860235	0.996	1	1	HC
RAB5A	0.00908763	0.841494	0.254	0.111	1	HC
PDCD6	0.00950981	0.648646	0.387	0.222	1	HC
DCAF7	0.00953501	0.91677	0.301	0.156	1	HC
RTL8A	0.00964547	0.645955	0.308	0.156	1	HC
PDIA3	0.00969051	-0.314022	0.982	0.944	1	HC
NUDT3	0.00998445	0.856263	0.305	0.156	1	HC
MTRNR2L1	3.63809e-28	5.63105	0.444	0.009	1.00975e-23	IgAN
XIST	1.43766e-24	4.53012	0.444	0.015	3.99023e-20	IgAN
MT-RNR1	2.65944e-15	1.9917	1	1	7.38127e-11	IgAN
LINC01578	1.10873e-13	3.20192	0.556	0.085	3.07729e-09	IgAN
HTRA1	6.75728e-09	1.24778	1	0.871	0.000187548	IgAN
MT-RNR2	8.78931e-09	1.03811	1	1	0.000243947	IgAN
ID4	2.48296e-08	2.66829	0.37	0.061	0.000689144	IgAN
NPHS2	5.65548e-08	-1.29782	1	0.968	0.00156968	IgAN
MALAT1	2.77871e-07	0.818503	1	1	0.0077123	IgAN
HES1	3.19139e-07	1.59373	0.852	0.436	0.0088577	IgAN
SLC12A1	3.55638e-07	2.01451	0.37	0.073	0.00987073	IgAN
MT-ND4L	3.87976e-07	1.24919	1	0.933	0.0107683	IgAN
UBC	6.52075e-07	-1.63154	0.778	0.848	0.0180984	IgAN
MT-TP	6.65914e-07	1.42301	0.815	0.436	0.0184824	IgAN
GPX3	1.33613e-06	-2.29653	0.63	0.886	0.0370842	IgAN
THY1	1.99283e-06	3.20828	0.259	0.041	0.0553111	IgAN
ID2	2.23064e-06	1.45537	0.63	0.208	0.0619115	IgAN
B2M	4.87686e-06	-0.845577	1	0.991	0.135357	IgAN
ANXA2	6.45105e-06	-0.977072	0.963	0.971	0.179049	IgAN
PRSS23	8.48957e-06	2.54944	0.259	0.047	0.235628	IgAN
MT1X	9.31591e-06	-2.52341	0.444	0.746	0.258563	IgAN
DCN	1.14267e-05	0.805799	1	0.977	0.317148	IgAN
VIM	1.15154e-05	-1.03541	0.963	0.953	0.31961	IgAN
UACA	1.18013e-05	0.959949	0.963	0.868	0.327546	IgAN
MT-CO1	2.28057e-05	0.577084	1	1	0.632973	IgAN
CLIC5	3.26747e-05	-0.657377	1	0.98	0.906885	IgAN
HLA-B	4.07517e-05	-1.58134	0.556	0.784	1	IgAN
SPARC	4.81029e-05	-1.06417	0.852	0.912	1	IgAN
UMOD	5.5269e-05	1.58218	0.444	0.152	1	IgAN
ACTB	5.70391e-05	-0.827864	1	0.962	1	IgAN
MT-ND5	6.95568e-05	0.667384	1	0.994	1	IgAN
PAK1	8.5147e-05	-2.06567	0.222	0.608	1	IgAN
PSAP	0.000100824	-0.964	0.815	0.936	1	IgAN
C1R	0.000114203	-1.5102	0.407	0.722	1	IgAN
SEMA3B	0.000126763	-1.80043	0.185	0.582	1	IgAN
TNNI1	0.000129536	-1.41704	0.481	0.754	1	IgAN
KLK6	0.000148545	-1.97931	0.222	0.596	1	IgAN
EIF1AY	0.000149979	-5.33156	0	0.371	1	IgAN
MT-CYB	0.000153855	0.521034	1	1	1	IgAN
ACTG1	0.000155972	-0.795683	0.926	0.944	1	IgAN
MYL6	0.000162122	-0.725287	0.926	0.968	1	IgAN
SRP14	0.000163413	0.570057	1	0.915	1	IgAN
MT1E	0.000184882	-1.86544	0.778	0.854	1	IgAN
MBNL2	0.000204648	1.20107	0.519	0.196	1	IgAN
RPL9P9	0.000205854	1.10829	0.63	0.295	1	IgAN
RBM3	0.000224191	-2.58528	0.111	0.491	1	IgAN
MT-ND2	0.000228312	0.6356	1	1	1	IgAN
IQGAP2	0.000229691	-0.795435	0.889	0.947	1	IgAN
RARRES2	0.000238123	-1.23607	0.481	0.778	1	IgAN
HLA-E	0.000252505	-1.04384	0.741	0.889	1	IgAN
PRKAR1A	0.000269509	-2.93436	0.074	0.442	1	IgAN
DEFB1	0.000272394	1.79531	0.778	0.43	1	IgAN
MT-CO3	0.000397006	0.393103	1	1	1	IgAN
PCOLCE2	0.000422569	0.87717	0.963	0.939	1	IgAN
POLA2	0.000427368	-5.20287	0	0.333	1	IgAN
MT-ND3	0.000436838	0.551988	1	0.994	1	IgAN
CIRBP	0.000458897	-1.401	0.444	0.708	1	IgAN
ATF3	0.000487914	1.71769	0.296	0.088	1	IgAN
H3F3B	0.000554287	-0.66681	1	0.988	1	IgAN
SLC9A3R2	0.000558466	1.30005	0.519	0.222	1	IgAN
GADD45A	0.000561375	-0.921776	0.852	0.895	1	IgAN
ISCU	0.000568599	0.845739	0.778	0.471	1	IgAN
IGFBP2	0.000573078	0.914704	0.889	0.781	1	IgAN
MT-TV	0.000573885	1.02922	0.741	0.45	1	IgAN
IFITM3	0.000614922	-0.645628	1	0.98	1	IgAN
SVIL	0.000643246	1.91859	0.296	0.088	1	IgAN
EIF4A2	0.000663581	-1.52775	0.296	0.608	1	IgAN
BRI3	0.000687505	1.02192	0.63	0.307	1	IgAN
RTN4	0.000720545	-0.952278	0.444	0.822	1	IgAN
ENPEP	0.000750212	-1.07705	0.667	0.813	1	IgAN
BEND6	0.000769869	2.03636	0.296	0.094	1	IgAN
PTMA	0.000770756	-0.413022	1	1	1	IgAN
TXNIP	0.000774999	-1.25755	0.556	0.731	1	IgAN
MBTPS1	0.000806272	1.32647	0.407	0.152	1	IgAN
MT-ND4	0.000876351	0.449651	1	1	1	IgAN
SLC38A2	0.000905478	1.39336	0.333	0.114	1	IgAN
RPS4Y1	0.00091676	-4.7207	0	0.304	1	IgAN
EEF1A1	0.000942437	-0.716784	0.815	0.953	1	IgAN
CHI3L1	0.00124178	-2.26674	0.333	0.579	1	IgAN
ZNF503	0.00141808	-2.30563	0.111	0.427	1	IgAN
MT2A	0.00150456	-1.84141	0.926	0.892	1	IgAN
PRPF18	0.00150815	1.82919	0.259	0.079	1	IgAN
TGFBR3	0.00153108	-0.862826	0.593	0.822	1	IgAN
CDV3	0.00161709	1.33507	0.556	0.289	1	IgAN
CD59	0.00165779	-0.913089	0.519	0.781	1	IgAN
SOST	0.00167562	-1.36129	0.481	0.711	1	IgAN
GSN	0.00177254	-0.844688	0.148	0.5	1	IgAN
KNG1	0.00182147	1.21171	0.259	0.076	1	IgAN
BST2	0.00187501	-0.825509	0.778	0.883	1	IgAN
CTSV	0.0018857	-1.76389	0.185	0.497	1	IgAN
MT-TM	0.00206567	1.21195	0.407	0.167	1	IgAN
PTPRO	0.00210346	-0.646615	0.963	0.918	1	IgAN
RERG	0.00216093	-1.93011	0.185	0.491	1	IgAN
TUBA1B	0.00220049	-1.00974	0.704	0.754	1	IgAN
CNPY2	0.00234217	1.1173	0.444	0.202	1	IgAN
VAMP2	0.00234374	-0.916961	0.667	0.804	1	IgAN
YWHAQ	0.00235734	-1.55526	0.259	0.523	1	IgAN
CDKN1B	0.00238133	-1.30192	0.259	0.573	1	IgAN
TEAD1	0.00248052	-2.38165	0.074	0.377	1	IgAN
SOCS4	0.00248215	1.23778	0.37	0.143	1	IgAN
B9D1	0.00249265	-2.34892	0.074	0.38	1	IgAN
GHITM	0.00273563	-1.59913	0.222	0.52	1	IgAN
CSRP1	0.00281779	-1.37983	0.148	0.497	1	IgAN
NDUFV3	0.002821	-3.37943	0.037	0.301	1	IgAN
PGK1	0.00289708	-1.43594	0.259	0.541	1	IgAN
RMDN1	0.00289757	1.31724	0.333	0.123	1	IgAN
ASAH1	0.00292355	-1.98278	0.111	0.409	1	IgAN
MAL2	0.00300131	-1.40037	0.296	0.582	1	IgAN
MRFAP1	0.00321174	-1.7438	0.222	0.497	1	IgAN
BRD7	0.00353848	1.246	0.444	0.216	1	IgAN
CRYAB	0.00366924	-0.987538	0.704	0.918	1	IgAN
SPATS2L	0.00368861	0.663917	0.926	0.763	1	IgAN
MYL9	0.00369249	-0.517655	0.963	0.939	1	IgAN
MT1G	0.00377769	-3.96778	0.222	0.506	1	IgAN
SRGAP2C	0.00385454	-1.49404	0.37	0.602	1	IgAN
SDC4	0.00410914	-1.76317	0.185	0.459	1	IgAN
CYB5R3	0.00414942	-1.51151	0.185	0.482	1	IgAN
PCNP	0.00418205	-2.1821	0.074	0.354	1	IgAN
PMEPA1	0.0041937	-1.2472	0.333	0.611	1	IgAN
CSNK2A3	0.00440243	1.41264	0.259	0.088	1	IgAN
NDRG2	0.00477849	-1.3159	0.185	0.503	1	IgAN
PTPRA	0.00481337	1.14752	0.556	0.325	1	IgAN
ST3GAL6	0.00516421	-1.192	0.556	0.664	1	IgAN
IFI27	0.00532488	-3.48676	0.037	0.284	1	IgAN
FYN	0.00539231	1.15841	0.444	0.222	1	IgAN
SBSPON	0.00546011	-0.965834	0.37	0.684	1	IgAN
PPA1	0.00548878	-1.53297	0.296	0.541	1	IgAN
CKB	0.00549769	-1.62739	0.148	0.427	1	IgAN
MYO1B	0.00553274	-1.20074	0.333	0.582	1	IgAN
TUBB	0.00571356	-1.44562	0.296	0.532	1	IgAN
KHDRBS1	0.005808	-1.73752	0.259	0.494	1	IgAN
HSPA8	0.00581368	-1.18929	0.296	0.599	1	IgAN
MECP2	0.0059093	1.62252	0.333	0.143	1	IgAN
CFAP45	0.00632335	-1.03329	0.37	0.643	1	IgAN
IFI6	0.00641613	-0.966242	0.37	0.667	1	IgAN
WT1	0.00657557	-1.15201	0.296	0.594	1	IgAN
STAT1	0.00669289	-1.26889	0.37	0.608	1	IgAN
SPIRE1	0.00682143	1.30447	0.333	0.143	1	IgAN
SEC13	0.00687383	-2.12077	0.074	0.327	1	IgAN
PDE4DIP	0.00688414	-2.05176	0.148	0.389	1	IgAN
PRKAR2B	0.0070134	0.996495	0.556	0.325	1	IgAN
ANKRD17	0.00726212	-1.42932	0.074	0.327	1	IgAN
SCAF11	0.00741663	0.649852	0.815	0.596	1	IgAN
TSPAN5	0.00746208	1.32537	0.37	0.173	1	IgAN
TSPAN3	0.00755971	-1.0267	0.333	0.602	1	IgAN
KIAA0040	0.0078025	-1.53027	0.259	0.5	1	IgAN
NBPF14	0.00782575	1.32802	0.296	0.117	1	IgAN
ALDOB	0.0078685	-1.9247	0.222	0.512	1	IgAN
CDC42	0.00847391	-0.708927	0.741	0.825	1	IgAN
NFIB	0.00852228	1.4601	0.259	0.096	1	IgAN
AL450405.1	0.00917761	-2.92399	0.037	0.26	1	IgAN
LMO4	0.00921837	0.956087	0.407	0.202	1	IgAN
TBCB	0.00932793	-0.939776	0.519	0.699	1	IgAN
PA2G4	0.00956756	-1.29618	0.259	0.515	1	IgAN
PFDN5	0.00989213	0.669228	0.852	0.632	1	IgAN
G0S2	0.00992546	-1.31642	0.259	0.532	1	IgAN
UMOD	7.24194e-14	2.3171	0.667	0.135	2.01e-09	IMN
MGP	2.12526e-13	3.35641	0.889	0.368	5.89865e-09	IMN
RAMP1	3.12324e-12	2.85465	0.741	0.213	8.66855e-08	IMN
CTGF	8.04158e-12	3.00832	0.963	0.74	2.23194e-07	IMN
NT5E	1.87215e-11	3.78436	0.296	0.023	5.19615e-07	IMN
NELL1	3.30878e-11	3.48401	0.333	0.032	9.18352e-07	IMN
IGF1	3.73373e-11	3.48211	0.519	0.099	1.0363e-06	IMN
IGFBP7	4.55861e-11	1.29718	1	0.997	1.26524e-06	IMN
SLC12A1	7.12371e-11	3.09529	0.444	0.067	1.97719e-06	IMN
SOST	1.24205e-10	-6.06459	0.037	0.746	3.44732e-06	IMN
RFLNB	1.77741e-10	2.63131	0.444	0.07	4.93319e-06	IMN
AIF1	3.53461e-10	-1.84814	0.741	0.956	9.8103e-06	IMN
TAGLN	2.83156e-09	2.92424	0.296	0.032	7.85899e-05	IMN
TNFRSF12A	2.14699e-08	3.89035	0.37	0.067	0.000595896	IMN
LGALS1	3.32731e-08	1.60325	1	0.798	0.000923495	IMN
AC011239.2	7.61427e-08	3.23803	0.296	0.044	0.00211334	IMN
ECM1	3.46259e-07	3.09254	0.407	0.096	0.00961041	IMN
ANXA1	1.49922e-06	1.76617	0.667	0.257	0.0416109	IMN
ATP10D	1.50807e-06	3.172	0.259	0.041	0.0418565	IMN
SELENOW	1.91646e-06	1.35481	0.815	0.599	0.0531913	IMN
GPC6	2.02974e-06	1.9297	0.593	0.225	0.0563354	IMN
MT-RNR2	2.83451e-06	-1.04429	1	1	0.0786718	IMN
HNRNPDL	4.40998e-06	-2.64277	0.111	0.611	0.122399	IMN
SPP1	5.55208e-06	-3.67487	0.222	0.716	0.154098	IMN
AC092813.2	7.88353e-06	-1.38336	0.556	0.877	0.218807	IMN
RNF220	1.03457e-05	-1.95194	0.333	0.734	0.287146	IMN
MPP5	1.23148e-05	-1.36411	0.481	0.842	0.341797	IMN
UCHL1	1.41323e-05	3.16758	0.333	0.082	0.392241	IMN
CRELD1	1.4671e-05	2.4934	0.407	0.126	0.407192	IMN
SAMD11	1.59314e-05	-3.22156	0.111	0.541	0.442176	IMN
RPL23A	1.78492e-05	1.33272	0.852	0.661	0.495404	IMN
CD47	1.83152e-05	1.85037	0.593	0.298	0.508339	IMN
UBC	1.91382e-05	-1.32348	0.704	0.854	0.53118	IMN
STAT1	2.99376e-05	-2.34387	0.185	0.623	0.830918	IMN
PAX8-AS1	3.51842e-05	2.08206	0.296	0.067	0.976537	IMN
ERAP2	3.77788e-05	3.3106	0.259	0.056	1	IMN
TGFBR2	4.87169e-05	2.88176	0.259	0.058	1	IMN
MYADM	5.152e-05	1.5041	0.593	0.266	1	IMN
TMEM59	5.74719e-05	1.10579	0.815	0.512	1	IMN
PON2	6.19552e-05	1.09226	0.852	0.608	1	IMN
DPP6	8.11733e-05	-1.7904	0.222	0.617	1	IMN
SMIM37	9.05471e-05	1.90528	0.444	0.161	1	IMN
IL32	0.00010198	1.64584	0.407	0.137	1	IMN
MAL	0.00010499	2.37162	0.407	0.155	1	IMN
MYL12A	0.000120368	1.21884	0.852	0.787	1	IMN
RPS28	0.000124395	-0.933743	0.704	0.915	1	IMN
DDN	0.000149979	-5.15179	0	0.371	1	IMN
TMED4	0.00015849	0.825133	0.889	0.629	1	IMN
DPYSL3	0.000159893	1.94437	0.407	0.152	1	IMN
TXNRD1	0.000184287	-3.28641	0.037	0.424	1	IMN
G0S2	0.000212503	-2.14388	0.148	0.541	1	IMN
CDKN1B	0.000221106	-1.98282	0.222	0.576	1	IMN
MME	0.000226636	-0.624535	1	0.988	1	IMN
TFPI	0.000243079	1.32485	0.444	0.155	1	IMN
TNNT2	0.000282966	-1.01833	0.704	0.895	1	IMN
TIMP1	0.000289967	1.18519	0.852	0.673	1	IMN
CBX5	0.000295909	-2.17789	0.148	0.503	1	IMN
FABP5	0.000311809	2.3849	0.259	0.07	1	IMN
BGN	0.000341457	2.01362	0.444	0.187	1	IMN
HMGB1P5	0.000350136	-2.10475	0.148	0.518	1	IMN
ITGAV	0.000353353	1.40758	0.815	0.646	1	IMN
PPIB	0.000398754	1.15207	0.778	0.576	1	IMN
TMEM205	0.000419337	1.56009	0.519	0.249	1	IMN
HSPA5	0.000499807	1.34236	0.778	0.675	1	IMN
SPARC	0.000527118	0.751156	0.926	0.906	1	IMN
EIF3E	0.000544524	-3.61207	0.037	0.365	1	IMN
DAD1	0.000596409	0.909393	0.852	0.67	1	IMN
CSTB	0.000597545	1.72833	0.556	0.307	1	IMN
SGCE	0.00061307	1.91817	0.333	0.114	1	IMN
RPL19	0.000661018	-0.60827	0.593	0.892	1	IMN
FKBP5	0.000709825	1.51117	0.519	0.263	1	IMN
B3GALT2	0.00073185	-5.22828	0	0.313	1	IMN
HSP90B1	0.000760344	0.738861	1	0.985	1	IMN
DSTN	0.000794618	0.60036	0.963	0.985	1	IMN
PMEPA1	0.000806341	0.990395	0.778	0.576	1	IMN
LRP10	0.000814874	1.47496	0.519	0.298	1	IMN
HMGB1	0.000819157	-0.591298	0.926	0.982	1	IMN
VEGFA	0.000856478	-0.838278	0.667	0.901	1	IMN
HIPK2	0.00087933	0.857135	0.889	0.749	1	IMN
FRY	0.000951624	-0.986615	0.111	0.468	1	IMN
PHACTR4	0.000971388	-1.35116	0.333	0.658	1	IMN
C5orf15	0.0010605	2.39904	0.259	0.079	1	IMN
EIF1AY	0.00108309	-2.21802	0.037	0.368	1	IMN
HSP90AA1	0.00109508	-0.736718	0.815	0.962	1	IMN
PRPF4B	0.00113814	-1.89785	0.074	0.427	1	IMN
NDUFA13	0.00114346	0.943812	0.852	0.602	1	IMN
GPNMB	0.00116173	1.41242	0.519	0.251	1	IMN
AC008011.2	0.00123207	-4.72272	0	0.292	1	IMN
LRRC8A	0.00131937	1.72753	0.296	0.096	1	IMN
CARHSP1	0.0015241	-3.65803	0.037	0.327	1	IMN
FERMT2	0.00156401	-1.12272	0.222	0.611	1	IMN
APC	0.00171349	-3.46685	0.037	0.322	1	IMN
HIF1A	0.00176964	-5.06524	0	0.278	1	IMN
MT-TP	0.00190857	0.907892	0.704	0.444	1	IMN
CBX1	0.00192836	-2.28229	0.037	0.345	1	IMN
NFKBIA	0.00193824	0.979595	0.704	0.439	1	IMN
LARS	0.00198567	-3.65593	0.037	0.316	1	IMN
CD151	0.00200379	0.801437	0.852	0.781	1	IMN
DNAJB9	0.0020117	1.76158	0.407	0.193	1	IMN
FBXO17	0.0020362	-2.27456	0.111	0.412	1	IMN
HIST1H1C	0.00204756	-2.81549	0.037	0.333	1	IMN
SH3GLB1	0.00204809	-1.45874	0.185	0.515	1	IMN
PRKCI	0.00205502	-1.66167	0.148	0.482	1	IMN
PTTG1IP	0.00210281	0.719721	0.852	0.749	1	IMN
PPIA	0.00214993	-0.684273	0.667	0.883	1	IMN
ACTB	0.0022167	0.676847	0.889	0.971	1	IMN
COMT	0.00229825	1.54296	0.556	0.339	1	IMN
AC034236.1	0.0023836	2.07784	0.259	0.085	1	IMN
HIST1H1E	0.00252164	-4.97179	0	0.263	1	IMN
VAMP2	0.00256536	-0.813918	0.519	0.816	1	IMN
GULP1	0.00264284	-1.76744	0.111	0.424	1	IMN
GSTA1	0.00270421	-5.00714	0	0.26	1	IMN
TMED9	0.00274468	1.08025	0.704	0.518	1	IMN
CD63	0.00306083	0.625673	0.926	0.88	1	IMN
ARGLU1	0.0032526	-0.738688	0.111	0.436	1	IMN
LMO7	0.00329775	-2.13875	0.074	0.36	1	IMN
USP1	0.00332147	-2.08044	0.074	0.36	1	IMN
HSPD1	0.00333488	-1.45549	0.148	0.494	1	IMN
ARF6	0.0033867	-1.45002	0.185	0.515	1	IMN
ARL6IP5	0.00340482	0.825923	0.778	0.538	1	IMN
CCNI	0.0035067	0.867777	0.815	0.693	1	IMN
LIMCH1	0.00352722	1.53648	0.259	0.085	1	IMN
JUN	0.00357856	-1.13231	0.148	0.471	1	IMN
GLO1	0.00359621	-1.61326	0.185	0.488	1	IMN
PLEKHA4	0.00371046	-2.31711	0.037	0.316	1	IMN
RPL11	0.00374659	-0.769789	0.63	0.839	1	IMN
MORF4L2	0.00383632	-1.98075	0.148	0.406	1	IMN
HSD17B12	0.00413213	1.47541	0.444	0.243	1	IMN
TMEM52B	0.00415962	0.98541	0.296	0.111	1	IMN
NDUFAB1	0.00437686	-1.54763	0.296	0.515	1	IMN
CERS2	0.0044539	1.85608	0.296	0.12	1	IMN
TXNDC15	0.0044685	1.61569	0.407	0.202	1	IMN
MRPL50	0.00474993	1.75552	0.333	0.14	1	IMN
CDKN1C	0.0048329	1.12572	0.852	0.848	1	IMN
YTHDC1	0.00499195	-1.32796	0.185	0.485	1	IMN
RPS4Y1	0.00499905	-2.40408	0.037	0.301	1	IMN
PDGFA	0.0054314	1.59931	0.407	0.208	1	IMN
BRK1	0.00547363	0.976119	0.704	0.497	1	IMN
ROBO2	0.00548532	-1.75033	0.074	0.342	1	IMN
CSDC2	0.0055411	2.04673	0.259	0.099	1	IMN
C6orf203	0.00560037	-1.28048	0.111	0.401	1	IMN
MAT2B	0.00561778	1.31883	0.481	0.295	1	IMN
TMEM14C	0.00575715	1.24787	0.593	0.351	1	IMN
CD55	0.00580736	1.66721	0.444	0.266	1	IMN
MARVELD2	0.00598283	2.16635	0.259	0.096	1	IMN
DYNC1H1	0.00622531	-3.17476	0.037	0.272	1	IMN
C1R	0.00623308	-1.02225	0.481	0.716	1	IMN
MT-ND2	0.00630441	0.268868	1	1	1	IMN
RPS12	0.00631692	-0.803552	0.556	0.822	1	IMN
TMCO1	0.00646135	0.731721	0.778	0.576	1	IMN
SRP9	0.00649543	0.943911	0.63	0.447	1	IMN
MT1F	0.00649625	-1.80537	0.296	0.564	1	IMN
DBI	0.00651637	-1.19848	0.37	0.623	1	IMN
CUL5	0.00654443	1.00173	0.63	0.418	1	IMN
UQCR10	0.00660523	0.657701	0.852	0.825	1	IMN
ITM2C	0.00662934	0.862034	0.889	0.737	1	IMN
CLDN11	0.00670104	1.30526	0.296	0.114	1	IMN
HSBP1L1	0.00670189	-1.76981	0.111	0.374	1	IMN
SLC31A2	0.00670481	1.57369	0.37	0.19	1	IMN
UBE2L6	0.00670687	-2.39082	0.111	0.351	1	IMN
HMGN2	0.00686017	-0.933211	0.37	0.643	1	IMN
COPE	0.00711963	-1.66155	0.074	0.351	1	IMN
NBEAL1	0.00714978	-3.05505	0.037	0.269	1	IMN
HIVEP2	0.00718848	1.46105	0.333	0.149	1	IMN
SUMO3	0.00723991	-3.0428	0.037	0.266	1	IMN
MSANTD4	0.00727132	1.66712	0.333	0.152	1	IMN
COL3A1	0.00736019	1.61377	0.296	0.126	1	IMN
FAM96B	0.00739164	1.31693	0.519	0.319	1	IMN
WDR1	0.0074529	1.7081	0.37	0.187	1	IMN
XBP1	0.00749421	1.54153	0.407	0.202	1	IMN
IFNAR1	0.00753966	-1.45043	0.148	0.418	1	IMN
SNRPC	0.00759976	-1.30136	0.259	0.515	1	IMN
NPNT	0.00776351	0.438932	1	0.977	1	IMN
IGFBP2	0.00790732	0.852407	0.852	0.784	1	IMN
TSPAN2	0.00806529	0.78309	0.778	0.664	1	IMN
MRPS18C	0.00806986	-1.50925	0.074	0.345	1	IMN
DEFB1	0.0083569	0.933173	0.63	0.442	1	IMN
DNAJA1	0.00850442	0.543984	0.778	0.675	1	IMN
CWF19L2	0.00852044	-2.33917	0.111	0.348	1	IMN
AIF1L	0.00857815	-1.02371	0.407	0.655	1	IMN
KIAA0040	0.00879009	0.934101	0.593	0.474	1	IMN
ANP32B	0.00885962	-1.21829	0.222	0.512	1	IMN
PDXK	0.00896773	1.61206	0.259	0.096	1	IMN
PABPC1	0.00896895	0.573369	0.852	0.895	1	IMN
PLEKHA5	0.00898068	-1.01036	0.185	0.509	1	IMN
TMED2	0.00914167	1.44101	0.37	0.175	1	IMN
ITGB1BP1	0.0091765	1.49612	0.37	0.184	1	IMN
ATP6V0B	0.00921547	0.819325	0.741	0.573	1	IMN
CKB	0.00945629	1.18157	0.556	0.395	1	IMN
PTGER4	0.00962475	1.99175	0.407	0.24	1	IMN
DACH1	0.00972867	-1.03659	0.37	0.67	1	IMN
DAG1	0.00984012	0.887383	0.667	0.52	1	IMN
PDCD5	0.00989404	-1.73275	0.148	0.383	1	IMN
MT1H	2.37011e-26	4.60292	0.889	0.177	6.57824e-22	AKI
SOD2	4.53141e-26	5.07251	0.75	0.114	1.25769e-21	AKI
CLTRN	1.05429e-22	3.73069	0.583	0.057	2.92618e-18	AKI
MT1G	1.43919e-22	4.84456	1	0.429	3.99447e-18	AKI
MT1M	1.4083e-21	5.76912	0.556	0.06	3.90873e-17	AKI
MTND1P23	4.34497e-21	4.22624	0.611	0.084	1.20595e-16	AKI
NAT8	1.10867e-20	3.68924	0.667	0.111	3.07711e-16	AKI
MGST1	5.24612e-20	3.99449	0.556	0.069	1.45606e-15	AKI
ACTB	4.29645e-19	-2.59241	0.722	0.991	1.19248e-14	AKI
SPP1	7.45984e-19	3.47351	1	0.646	2.07048e-14	AKI
MT1E	1.63858e-18	2.8976	1	0.832	4.54788e-14	AKI
MT2A	2.9012e-18	3.23013	1	0.883	8.05229e-14	AKI
TSPAN1	2.98139e-18	3.84409	0.611	0.099	8.27485e-14	AKI
MT1F	7.25345e-18	4.07488	0.917	0.505	2.01319e-13	AKI
AKR1C3	2.00565e-17	4.62762	0.472	0.054	5.56669e-13	AKI
PLIN2	6.75684e-17	4.31108	0.583	0.105	1.87536e-12	AKI
VIM	7.50579e-17	-2.313	0.667	0.985	2.08323e-12	AKI
TNFSF10	3.18719e-16	4.4963	0.556	0.096	8.84604e-12	AKI
CRYAB	3.94055e-15	2.36078	1	0.892	1.0937e-10	AKI
NNMT	9.02746e-15	3.74201	0.306	0.018	2.50557e-10	AKI
SPARC	2.00124e-14	-2.26827	0.556	0.946	5.55444e-10	AKI
MT1X	2.14697e-14	2.49305	0.972	0.697	5.95891e-10	AKI
FTL	2.21623e-13	1.40148	1	0.982	6.15114e-09	AKI
UBC	1.01477e-12	-2.41912	0.389	0.892	2.8165e-08	AKI
PPP1R1A	1.61951e-12	4.7439	0.25	0.015	4.49496e-08	AKI
RARRES1	2.7624e-12	4.0751	0.25	0.015	7.66703e-08	AKI
DCN	3.71226e-12	-1.43033	0.861	0.991	1.03034e-07	AKI
NPHS2	4.6554e-12	-1.52371	0.889	0.979	1.29211e-07	AKI
ANXA2	4.82024e-12	-1.52173	0.806	0.988	1.33786e-07	AKI
FTH1	6.44002e-12	1.58154	1	0.997	1.78743e-07	AKI
NDNF	1.03046e-11	-2.26454	0.417	0.889	2.86004e-07	AKI
SERPINA1	1.04832e-11	2.9405	0.361	0.048	2.90961e-07	AKI
C12orf75	1.13984e-11	3.76296	0.389	0.06	3.16364e-07	AKI
MGLL	1.36019e-11	3.41528	0.417	0.069	3.7752e-07	AKI
GADD45A	3.5016e-11	-1.88059	0.583	0.925	9.71869e-07	AKI
CLIC5	7.38329e-11	-1.12903	0.889	0.991	2.04923e-06	AKI
FGF1	1.42554e-10	-1.24731	0.861	0.997	3.95659e-06	AKI
TMEM176A	2.12817e-10	2.93838	0.528	0.138	5.90672e-06	AKI
CLIC4	3.78476e-10	2.93301	0.361	0.057	1.05046e-05	AKI
USH1C	3.90061e-10	4.47524	0.25	0.024	1.08262e-05	AKI
HSPB1	4.74678e-10	1.55758	0.944	0.733	1.31747e-05	AKI
HLA-A	4.84445e-10	-1.86182	0.417	0.88	1.34458e-05	AKI
MPP5	5.53585e-10	-1.93431	0.444	0.856	1.53647e-05	AKI
PDZK1IP1	7.99092e-10	1.65102	0.889	0.766	2.21788e-05	AKI
TMEM37	8.13368e-10	3.32645	0.333	0.051	2.2575e-05	AKI
NES	8.17306e-10	-1.55497	0.583	0.925	2.26843e-05	AKI
BEX3	8.59118e-10	-1.61764	0.611	0.919	2.38448e-05	AKI
PDLIM2	9.31572e-10	-2.08536	0.444	0.85	2.58558e-05	AKI
NKAIN4	1.1024e-09	3.30148	0.278	0.033	3.05972e-05	AKI
CALM2	1.77958e-09	-1.02759	0.917	0.988	4.93922e-05	AKI
NUCKS1	1.90891e-09	-1.13734	0.861	0.973	5.29818e-05	AKI
AIF1	1.91304e-09	-1.31861	0.889	0.946	5.30965e-05	AKI
ACTG1	1.9532e-09	-1.18877	0.722	0.967	5.4211e-05	AKI
LDHB	2.14643e-09	1.52259	0.861	0.505	5.9574e-05	AKI
ACAT1	2.93665e-09	2.25408	0.639	0.255	8.15066e-05	AKI
S100A6	6.17509e-09	-0.815198	1	1	0.00017139	AKI
CARHSP1	8.02404e-09	2.25686	0.639	0.27	0.000222707	AKI
SLK	1.20812e-08	-1.14165	0.833	0.979	0.000335312	AKI
B2M	1.47251e-08	-0.909903	1	0.991	0.000408695	AKI
APOD	2.73821e-08	-1.59632	0.472	0.862	0.000759989	AKI
IL32	4.78878e-08	2.75068	0.444	0.126	0.00132913	AKI
SPOCK1	5.81361e-08	-1.41308	0.611	0.901	0.00161357	AKI
HOOK1	8.62005e-08	2.6336	0.361	0.081	0.00239249	AKI
ABLIM1	9.2738e-08	3.62426	0.278	0.048	0.00257394	AKI
TPPP3	9.74966e-08	-1.40239	0.444	0.886	0.00270602	AKI
HMGB1	9.81894e-08	-0.8977	0.944	0.982	0.00272525	AKI
AKR1B1	1.04873e-07	3.36903	0.444	0.141	0.00291076	AKI
FXYD2	1.11762e-07	2.87604	0.278	0.045	0.00310195	AKI
SOST	1.27043e-07	-1.77307	0.25	0.742	0.00352608	AKI
TNNI1	1.29635e-07	-1.8138	0.306	0.781	0.00359802	AKI
AKR1C1	1.73704e-07	3.13575	0.278	0.048	0.00482115	AKI
HIF1A	2.01714e-07	2.57897	0.556	0.225	0.00559858	AKI
PTH1R	2.31277e-07	-1.99851	0.306	0.742	0.00641908	AKI
AKAP12	3.39249e-07	2.76459	0.25	0.039	0.00941585	AKI
DAZAP2	3.43847e-07	-2.53588	0.139	0.622	0.00954346	AKI
C14orf37	3.48457e-07	-1.00392	0.778	0.967	0.00967143	AKI
CLU	3.89475e-07	2.48605	0.528	0.201	0.0108099	AKI
CYB5A	4.37808e-07	1.12255	0.944	0.721	0.0121514	AKI
PDZK1	4.56278e-07	2.34592	0.278	0.051	0.012664	AKI
CTSV	4.66849e-07	-3.75948	0.056	0.52	0.0129574	AKI
S100A11	5.30602e-07	1.25862	0.889	0.709	0.0147269	AKI
RNF220	5.70485e-07	-1.58532	0.278	0.751	0.0158338	AKI
UACA	5.95313e-07	-1.38924	0.556	0.91	0.0165229	AKI
APOE	6.73901e-07	1.86961	0.556	0.225	0.0187041	AKI
EFEMP1	8.02646e-07	-3.50074	0.056	0.511	0.0222774	AKI
H3F3B	8.78032e-07	-0.846248	0.917	0.997	0.0243698	AKI
APP	9.47851e-07	1.89421	0.611	0.282	0.0263076	AKI
CEBPD	9.87644e-07	1.55149	0.75	0.489	0.027412	AKI
SLC3A1	1.15555e-06	2.21317	0.278	0.054	0.0320722	AKI
BDH2	1.26389e-06	2.35443	0.417	0.132	0.0350792	AKI
PTGDS	1.35325e-06	-1.05444	0.917	0.967	0.0375595	AKI
TMBIM4	1.611e-06	-3.96332	0.056	0.48	0.0447133	AKI
EMX2	1.80751e-06	2.62921	0.333	0.087	0.0501674	AKI
SYNPO	1.85117e-06	-2.46998	0.056	0.52	0.0513792	AKI
CSRP1	1.95115e-06	-3.06541	0.083	0.514	0.0541543	AKI
DEFB1	2.15908e-06	-4.07117	0.056	0.498	0.0599251	AKI
PTMAP5	2.17766e-06	-5.16654	0.028	0.441	0.0604411	AKI
CXCL14	2.19775e-06	1.27673	0.75	0.444	0.0609986	AKI
TSPAN2	2.20949e-06	-1.77734	0.278	0.715	0.0613245	AKI
HSP90AB1	2.28765e-06	0.749501	0.972	0.931	0.0634937	AKI
HSPD1	3.04773e-06	1.27264	0.722	0.441	0.0845896	AKI
TUBA1B	3.26846e-06	-1.47283	0.444	0.784	0.0907162	AKI
GPX1	3.34068e-06	1.79145	0.583	0.294	0.0927205	AKI
TMEM176B	3.53721e-06	2.41413	0.444	0.162	0.0981752	AKI
MYL9	3.65991e-06	-0.879201	0.833	0.952	0.101581	AKI
SEPT11	3.77822e-06	-1.02971	0.583	0.925	0.104865	AKI
CHCHD10	3.84899e-06	1.49331	0.75	0.423	0.106829	AKI
SERINC3	4.36718e-06	-2.06546	0.194	0.622	0.121211	AKI
AIF1L	4.57623e-06	-1.47604	0.25	0.679	0.127013	AKI
VKORC1	4.91067e-06	-1.61899	0.389	0.778	0.136296	AKI
SBSPON	5.69362e-06	-1.63	0.278	0.703	0.158026	AKI
TUBB	5.93077e-06	-2.3484	0.139	0.556	0.164608	AKI
MAFB	5.955e-06	-1.32616	0.639	0.841	0.165281	AKI
EPCAM	6.32541e-06	2.64802	0.333	0.093	0.175562	AKI
VEGFA	6.59866e-06	-1.00999	0.694	0.904	0.183146	AKI
MT-TE	7.52637e-06	-2.03428	0.222	0.652	0.208894	AKI
RAMP3	7.53607e-06	-2.38528	0.194	0.598	0.209164	AKI
SLC5A3	7.72553e-06	1.78645	0.361	0.105	0.214422	AKI
LINC00839	8.02566e-06	-1.6814	0.278	0.673	0.222752	AKI
ST6GALNAC3	9.03847e-06	-1.57177	0.139	0.562	0.250863	AKI
PTPRO	9.61657e-06	-0.950497	0.806	0.934	0.266908	AKI
HMGN2	1.02581e-05	-1.76616	0.278	0.661	0.284715	AKI
GOLIM4	1.19485e-05	-0.878744	0.722	0.949	0.331631	AKI
NDUFA6	1.22009e-05	0.926419	0.806	0.505	0.338636	AKI
CNP	1.35601e-05	2.01013	0.417	0.156	0.37636	AKI
PARD3B	1.39374e-05	-1.40831	0.306	0.688	0.386833	AKI
PCSK1N	1.40126e-05	2.90983	0.25	0.057	0.388921	AKI
HLA-B	1.48332e-05	-1.31036	0.5	0.796	0.411695	AKI
EID1	1.65613e-05	-0.991326	0.611	0.916	0.459658	AKI
HLA-E	1.72594e-05	-1.15122	0.694	0.898	0.479035	AKI
PRDX6	1.90377e-05	-1.29328	0.361	0.754	0.528391	AKI
RPS19	1.96722e-05	1.1696	0.806	0.73	0.546003	AKI
LPIN2	2.40419e-05	2.11524	0.333	0.099	0.667282	AKI
UBE2G2	2.51947e-05	-2.44372	0.083	0.483	0.69928	AKI
GLRX	2.54604e-05	2.79095	0.306	0.087	0.706652	AKI
PTMAP2	2.55935e-05	-1.72872	0.139	0.55	0.710347	AKI
HSP90AA1	2.58953e-05	0.728062	1	0.946	0.718723	AKI
CD24	2.78361e-05	2.4332	0.306	0.09	0.772591	AKI
PDCD6IP	2.80871e-05	1.91676	0.417	0.162	0.779556	AKI
CIRBP	2.83201e-05	-1.51698	0.389	0.721	0.786023	AKI
YBX1	2.90533e-05	0.930571	0.889	0.676	0.806374	AKI
PLTP	3.04842e-05	-3.54852	0.028	0.393	0.84609	AKI
GSN	3.27515e-05	-2.17843	0.111	0.514	0.909017	AKI
NTNG1	3.28185e-05	-0.827307	0.528	0.805	0.910877	AKI
CST3	3.62384e-05	0.93132	0.833	0.691	1	AKI
ANXA5	4.50367e-05	1.03962	0.75	0.502	1	AKI
MRGPRF	4.63336e-05	-2.28221	0.139	0.514	1	AKI
ATP6V1C1	4.90752e-05	2.02171	0.389	0.144	1	AKI
ADD3	5.16129e-05	-1.53208	0.278	0.649	1	AKI
TGFBR3	5.51964e-05	-1.07529	0.556	0.832	1	AKI
PSMA1	5.56075e-05	-2.24145	0.083	0.462	1	AKI
RNF7	6.29694e-05	1.18308	0.694	0.414	1	AKI
GPX3	6.314e-05	0.875188	0.889	0.865	1	AKI
SDC4	6.34972e-05	-2.22492	0.111	0.474	1	AKI
YWHAE	6.53384e-05	-0.866268	0.75	0.898	1	AKI
HMGB1P5	6.79265e-05	-1.86772	0.139	0.529	1	AKI
BST2	7.10383e-05	-0.991107	0.694	0.895	1	AKI
RFK	7.41082e-05	1.69004	0.389	0.141	1	AKI
CRIM1	7.70648e-05	-1.09046	0.75	0.922	1	AKI
TUBB2A	7.84153e-05	-2.59404	0.056	0.414	1	AKI
SERINC1	8.04787e-05	-1.3186	0.333	0.706	1	AKI
MAGI2-AS3	8.47908e-05	-0.638236	0.833	0.97	1	AKI
PRDX1	8.61574e-05	0.889231	0.889	0.793	1	AKI
PTMA	8.71992e-05	-0.489474	1	1	1	AKI
GSTP1	8.77498e-05	0.809299	0.972	0.916	1	AKI
DBI	8.809e-05	1.1745	0.75	0.589	1	AKI
RPN2	8.96003e-05	-1.57206	0.306	0.658	1	AKI
LACTB2	9.62939e-05	2.20701	0.333	0.117	1	AKI
ATP5IF1	0.000103632	-0.990898	0.667	0.85	1	AKI
NDRG2	0.000107138	-1.83318	0.139	0.517	1	AKI
SPOCK2	0.000116037	-0.982226	0.583	0.856	1	AKI
RASSF8-AS1	0.000117042	-2.28559	0.083	0.429	1	AKI
TMSB4X	0.000119067	-0.560162	1	1	1	AKI
PHIP	0.000122176	-2.62305	0.083	0.411	1	AKI
G0S2	0.00013633	1.11709	0.722	0.489	1	AKI
HMGN1	0.000138804	-0.891094	0.611	0.85	1	AKI
MIB1	0.000150855	-1.63703	0.25	0.61	1	AKI
NPNT	0.000166005	-0.547842	0.833	0.994	1	AKI
MRPS35	0.000169743	1.59466	0.472	0.237	1	AKI
TUBA1A	0.000178287	-2.26103	0.083	0.405	1	AKI
TSC22D3	0.000189407	-1.47919	0.222	0.592	1	AKI
TMEM150C	0.000198956	-1.02379	0.5	0.796	1	AKI
ATP1B1	0.000199312	0.93767	0.889	0.808	1	AKI
TFPI	0.000199487	1.57765	0.389	0.153	1	AKI
ENO1	0.000205341	1.6591	0.611	0.396	1	AKI
SLC2A12	0.000223883	-3.12446	0.028	0.339	1	AKI
CLDN5	0.000232957	-1.2433	0.25	0.628	1	AKI
HERPUD1	0.000236748	-1.96021	0.139	0.468	1	AKI
ST3GAL6	0.000247056	-1.07422	0.333	0.691	1	AKI
UQCC3	0.000250565	1.97452	0.306	0.105	1	AKI
WASF2	0.000252552	-1.08606	0.333	0.658	1	AKI
SLC48A1	0.000259965	-2.21048	0.083	0.408	1	AKI
DCUN1D4	0.000262378	2.04513	0.278	0.09	1	AKI
PODXL	0.000270003	-0.768758	0.889	0.976	1	AKI
PALLD	0.000275333	-1.16596	0.444	0.754	1	AKI
TPI1	0.000281675	1.0137	0.75	0.547	1	AKI
KRT8	0.00028504	2.18916	0.278	0.09	1	AKI
RPN1	0.000287674	-2.41649	0.083	0.399	1	AKI
TNFRSF11B	0.000297805	1.52554	0.278	0.087	1	AKI
ATP6V1D	0.000309297	1.17242	0.639	0.468	1	AKI
TPT1	0.000309439	0.891103	0.806	0.895	1	AKI
ACO1	0.000312307	1.64783	0.278	0.087	1	AKI
TBCB	0.000343519	-1.04107	0.389	0.718	1	AKI
CDKN1B	0.000364827	-1.51051	0.25	0.583	1	AKI
CFAP45	0.000381115	-1.26076	0.333	0.655	1	AKI
DSTN	0.000382343	-0.520148	0.944	0.988	1	AKI
USO1	0.000390663	-2.25122	0.139	0.435	1	AKI
UBXN1	0.000401575	1.67171	0.444	0.213	1	AKI
AL450405.1	0.000407425	-5.20516	0	0.27	1	AKI
YWHAQ	0.000425316	-1.32719	0.194	0.538	1	AKI
RBMS1	0.000431596	-1.46158	0.306	0.589	1	AKI
FOXC1	0.000453202	-0.838325	0.722	0.88	1	AKI
RPL41	0.000454376	-1.19241	0.306	0.682	1	AKI
ATF4	0.000485186	-1.80857	0.111	0.432	1	AKI
EEF1A1	0.00049849	-0.684724	0.75	0.964	1	AKI
EPB41L4A	0.000537011	2.68049	0.25	0.081	1	AKI
ANKS1B	0.000539027	-5.06353	0	0.261	1	AKI
CA10	0.000539027	-5.08736	0	0.261	1	AKI
WASL	0.000540147	-0.867662	0.611	0.838	1	AKI
H2AFZ	0.000560689	1.32835	0.5	0.276	1	AKI
PFN2	0.000575497	-1.88498	0.167	0.462	1	AKI
DPYS	0.000575971	1.85653	0.25	0.078	1	AKI
RPL21P28	0.000577687	-3.74509	0.028	0.294	1	AKI
USP15	0.000580249	1.74793	0.278	0.096	1	AKI
RALB	0.000594758	1.69051	0.417	0.21	1	AKI
ADAMTS9-AS1	0.00062613	1.93723	0.25	0.078	1	AKI
S100A10	0.00062733	1.11768	0.694	0.577	1	AKI
FAM20C	0.000652241	-2.8224	0.028	0.306	1	AKI
MT2P1	0.000671693	2.4243	0.25	0.081	1	AKI
MPLKIP	0.000697744	1.51249	0.389	0.174	1	AKI
MTATP6P1	0.000703014	-0.728947	0.861	0.925	1	AKI
LOX	0.00072264	-1.92694	0.111	0.426	1	AKI
ITFG1	0.000795	-2.95925	0.056	0.321	1	AKI
KRAS	0.000817514	1.48988	0.417	0.213	1	AKI
FAM114A1	0.000819509	-1.1873	0.25	0.589	1	AKI
TCEAL3	0.000843791	-1.05453	0.333	0.679	1	AKI
MT-ND3	0.000845888	-0.55418	1	0.994	1	AKI
SULT1A1	0.000852733	-1.88619	0.056	0.348	1	AKI
RBFOX2	0.000853805	-2.01764	0.139	0.429	1	AKI
TOP1	0.000873583	1.53393	0.5	0.315	1	AKI
RAB31	0.000890056	-2.33137	0.056	0.339	1	AKI
TMED4	0.000918486	-0.803511	0.333	0.682	1	AKI
GMDS	0.000918659	-1.14338	0.333	0.643	1	AKI
RPLP2	0.000920935	0.70502	0.917	0.88	1	AKI
KLK6	0.000925625	-1.12012	0.25	0.604	1	AKI
DNAJA1	0.000938855	0.741019	0.778	0.673	1	AKI
TCF21	0.000959282	-0.619453	0.611	0.88	1	AKI
IRF1	0.000959567	1.32726	0.306	0.114	1	AKI
KIAA0232	0.000970179	-1.35532	0.306	0.574	1	AKI
AC092069.1	0.000975797	-2.79836	0.056	0.321	1	AKI
SORT1	0.000996645	-1.57321	0.167	0.474	1	AKI
SNRPN	0.00101995	-1.57718	0.167	0.465	1	AKI
CCNG1	0.00103926	2.32312	0.25	0.09	1	AKI
TTC37	0.00104592	1.26444	0.472	0.258	1	AKI
CACYBP	0.00104733	1.15849	0.556	0.33	1	AKI
MYADM	0.00107939	-2.88351	0.056	0.315	1	AKI
WFDC2	0.00114891	2.58539	0.278	0.105	1	AKI
HMGB1P8	0.00117893	-3.1659	0.028	0.276	1	AKI
CD9	0.00118796	-1.34888	0.194	0.48	1	AKI
BCLAF1	0.00118978	-1.08008	0.306	0.631	1	AKI
RACK1	0.00123055	0.645815	0.806	0.697	1	AKI
C8orf59	0.0012439	-1.80587	0.111	0.39	1	AKI
SRSF4	0.00126314	1.53307	0.472	0.279	1	AKI
SAMD11	0.00127429	-1.44228	0.222	0.541	1	AKI
FRMD3	0.00127818	-1.14285	0.167	0.502	1	AKI
CISD1	0.00130711	1.34746	0.528	0.339	1	AKI
FAT1	0.00130722	1.6873	0.444	0.24	1	AKI
PTGR1	0.00134441	1.71636	0.389	0.192	1	AKI
NDUFS8	0.00140714	1.14779	0.556	0.375	1	AKI
DAG1	0.00140813	-1.04805	0.222	0.565	1	AKI
WT1	0.00142063	-1.23272	0.306	0.601	1	AKI
CRIP2	0.00143047	-0.901806	0.472	0.754	1	AKI
PSAP	0.00143126	-0.619607	0.778	0.943	1	AKI
ZDHHC6	0.00143375	-0.860525	0.5	0.775	1	AKI
PCBP2	0.00143405	-1.36065	0.25	0.532	1	AKI
BROX	0.00143745	1.66475	0.361	0.171	1	AKI
RARRES3	0.00146099	2.03143	0.417	0.249	1	AKI
SLC25A6	0.00147724	0.823038	0.778	0.586	1	AKI
PLD3	0.0014832	-1.65812	0.167	0.444	1	AKI
MYL12A	0.00149004	-0.91582	0.583	0.814	1	AKI
HPGD	0.00158157	-0.621617	0.611	0.841	1	AKI
F3	0.00158343	-0.9711	0.361	0.667	1	AKI
NDUFC2	0.00161352	-1.34076	0.278	0.583	1	AKI
ARHGAP29	0.00165009	-0.72311	0.556	0.826	1	AKI
FHL1	0.001658	-1.57378	0.056	0.327	1	AKI
RPL13	0.00168773	0.701299	0.917	0.889	1	AKI
ALS2CL	0.00168979	-2.32761	0.056	0.318	1	AKI
PPIA	0.0016923	-0.579152	0.722	0.883	1	AKI
PTMS	0.00169571	0.644786	0.806	0.733	1	AKI
KLK7	0.00170071	-0.838418	0.611	0.814	1	AKI
APOPT1	0.00170502	-2.20466	0.056	0.309	1	AKI
TSPAN3	0.00174792	-1.28546	0.333	0.61	1	AKI
IFITM3	0.00177215	0.793497	1	0.979	1	AKI
TPM1	0.00177395	1.46116	0.389	0.192	1	AKI
NUPR1	0.00183171	1.06841	0.611	0.45	1	AKI
SRGAP2B	0.00186912	-1.98402	0.111	0.381	1	AKI
MT-TL1	0.00187535	-1.13902	0.25	0.55	1	AKI
DPP6	0.00188191	-1.16575	0.333	0.616	1	AKI
TCEAL2	0.0018837	-1.18818	0.278	0.58	1	AKI
SYNE2	0.00192344	0.650443	0.778	0.616	1	AKI
RNF145	0.00195637	-0.752905	0.5	0.787	1	AKI
ITM2C	0.00201318	-0.893166	0.556	0.769	1	AKI
NFE2L1	0.00206504	-0.759489	0.389	0.706	1	AKI
AL118508.1	0.00206773	-1.1602	0.083	0.36	1	AKI
MAL2	0.00212538	-0.828688	0.25	0.595	1	AKI
NAPG	0.00215806	1.75135	0.306	0.129	1	AKI
KCNQ1OT1	0.00217357	-1.16349	0.028	0.27	1	AKI
DDT	0.00218826	1.45576	0.528	0.345	1	AKI
STARD7	0.00220502	-1.17054	0.167	0.489	1	AKI
GSTA4	0.00220861	-2.33274	0.056	0.306	1	AKI
SEC62	0.00226856	-0.476809	0.806	0.937	1	AKI
MSH6	0.0022764	1.83551	0.25	0.09	1	AKI
NDUFA13	0.00230095	-1.00098	0.361	0.649	1	AKI
ATP6AP2	0.00232842	-1.21127	0.194	0.495	1	AKI
G3BP2	0.00234899	1.68208	0.361	0.177	1	AKI
STXBP3	0.00235147	1.3581	0.361	0.165	1	AKI
ANP32B	0.00245309	-1.08109	0.222	0.52	1	AKI
RPL31	0.00255834	0.573451	0.944	0.925	1	AKI
RGS10	0.00260999	-1.64281	0.167	0.438	1	AKI
RBM3	0.00263112	-1.5038	0.222	0.489	1	AKI
C6orf62	0.00265929	-2.18445	0.083	0.324	1	AKI
MXRA8	0.00266024	-1.51438	0.25	0.514	1	AKI
MYO1C	0.00269433	-1.95875	0.083	0.342	1	AKI
RAB29	0.00270361	1.69063	0.278	0.108	1	AKI
CAPZB	0.00272143	-0.996542	0.361	0.685	1	AKI
TPD52	0.00272979	-1.85309	0.083	0.342	1	AKI
MTCO1P12	0.00274331	-1.53514	0.139	0.405	1	AKI
KRT18	0.00278996	1.39512	0.306	0.129	1	AKI
RPS21	0.00284382	0.666701	0.806	0.658	1	AKI
OCIAD2	0.00284593	1.88677	0.333	0.159	1	AKI
SRSF2	0.0028923	-1.91244	0.056	0.297	1	AKI
DCAF6	0.00292747	1.31426	0.444	0.261	1	AKI
BHMT2	0.00301799	1.26297	0.306	0.129	1	AKI
ATP5PF	0.0030489	0.456936	0.861	0.766	1	AKI
ATPAF1	0.00308505	1.48917	0.333	0.159	1	AKI
S100A4	0.00312235	1.15046	0.528	0.342	1	AKI
PSMA7	0.00315069	0.55146	0.972	0.946	1	AKI
MT-CO1	0.00319499	0.414187	1	1	1	AKI
GTF2I	0.00320772	1.62277	0.306	0.135	1	AKI
RNH1	0.00322332	-1.69308	0.139	0.402	1	AKI
RNF8	0.00322397	2.29073	0.25	0.099	1	AKI
CGNL1	0.00325917	-1.06689	0.194	0.489	1	AKI
RPLP1	0.00329809	0.458227	1	0.967	1	AKI
FAM89A	0.00333691	-0.862633	0.556	0.802	1	AKI
HSPA9	0.0033442	0.82519	0.583	0.396	1	AKI
RBP5	0.00335047	1.75035	0.25	0.093	1	AKI
DCDC2	0.00341699	1.74164	0.333	0.168	1	AKI
HNRNPC	0.00345035	0.715216	0.778	0.64	1	AKI
HDGFL3	0.00379012	-2.6412	0.056	0.276	1	AKI
NOP10	0.00379114	1.44989	0.472	0.318	1	AKI
SARAF	0.00385772	-0.836382	0.361	0.631	1	AKI
SMARCA1	0.00385909	1.44577	0.389	0.216	1	AKI
TMA7	0.00388746	-0.606103	0.639	0.82	1	AKI
EIF3M	0.00395059	-0.8325	0.444	0.748	1	AKI
UQCRB	0.00397568	0.743344	0.889	0.751	1	AKI
GNAS	0.004019	-0.832211	0.583	0.805	1	AKI
TKT	0.00416023	1.48744	0.278	0.12	1	AKI
SRGAP1	0.00418481	-0.762548	0.278	0.577	1	AKI
IER3	0.0041856	1.29435	0.361	0.177	1	AKI
PRKAR2B	0.00431999	1.17255	0.5	0.324	1	AKI
GSPT1	0.00434291	1.01526	0.5	0.321	1	AKI
SMAP1	0.00441297	1.04933	0.444	0.255	1	AKI
LMO7	0.00446437	-1.62683	0.111	0.363	1	AKI
NPR3	0.00473717	-0.842133	0.306	0.607	1	AKI
SQOR	0.00473828	-2.17043	0.083	0.306	1	AKI
BRI3	0.00475893	1.21439	0.472	0.315	1	AKI
ARPC2	0.00513572	-0.522922	0.778	0.895	1	AKI
RPL38	0.00516168	-0.831438	0.444	0.739	1	AKI
JTB	0.0052156	-1.21888	0.222	0.474	1	AKI
UGP2	0.00530197	1.40546	0.417	0.252	1	AKI
UQCRQ	0.0054364	0.676721	0.75	0.778	1	AKI
TMCC3	0.00552087	-1.83085	0.083	0.309	1	AKI
NDUFB4	0.00563971	0.610622	0.861	0.727	1	AKI
PDIA3P1	0.00569007	-2.45743	0.056	0.261	1	AKI
AK3	0.00575491	-0.988499	0.194	0.48	1	AKI
UQCRC2	0.00577495	-2.40186	0.056	0.264	1	AKI
TMEM9B	0.00577883	-1.88136	0.083	0.303	1	AKI
MYLK	0.00577959	-0.70003	0.278	0.601	1	AKI
AFG3L2	0.00587381	1.06346	0.528	0.366	1	AKI
APOBEC3C	0.0059015	-1.26724	0.083	0.324	1	AKI
PMEPA1	0.00590164	-0.8495	0.333	0.619	1	AKI
H3F3AP4	0.00593632	-2.23004	0.056	0.267	1	AKI
KIF22	0.00595897	1.76926	0.25	0.105	1	AKI
TCF7L2	0.00599157	1.63178	0.306	0.147	1	AKI
LYRM2	0.00604328	-1.29029	0.25	0.492	1	AKI
NDUFB7	0.0060512	-0.685046	0.25	0.529	1	AKI
G3BP1	0.00610859	-0.912822	0.111	0.363	1	AKI
SYNJ2BP	0.00617807	-1.31663	0.111	0.357	1	AKI
NIPSNAP2	0.00622504	0.987818	0.528	0.39	1	AKI
FAM81A	0.00626839	-1.85815	0.083	0.306	1	AKI
MAP1B	0.00633447	-0.79151	0.472	0.742	1	AKI
SH3BP5	0.00634746	-1.33193	0.167	0.402	1	AKI
JAK1	0.00640715	1.06024	0.472	0.309	1	AKI
USP16	0.00672492	-1.19328	0.333	0.553	1	AKI
ATP5ME	0.00672848	-0.69483	0.556	0.793	1	AKI
RETREG1	0.00677097	-0.486911	0.806	0.91	1	AKI
MIER1	0.00681725	0.787831	0.556	0.354	1	AKI
PAPPA	0.00683596	1.34199	0.25	0.105	1	AKI
YTHDF2	0.00684902	-2.31927	0.056	0.258	1	AKI
ERGIC2	0.00687411	-1.40637	0.083	0.309	1	AKI
SGK1	0.00700881	-1.53489	0.139	0.381	1	AKI
PPDPF	0.00712404	-0.594774	0.583	0.808	1	AKI
PCMT1	0.00733784	-1.43268	0.167	0.39	1	AKI
NDN	0.0073468	-0.76448	0.194	0.471	1	AKI
TACC2	0.00735036	-2.01608	0.083	0.294	1	AKI
C1orf122	0.00742959	-1.09349	0.194	0.453	1	AKI
BSG	0.00751315	-0.608134	0.25	0.541	1	AKI
LDHA	0.00751843	0.808936	0.556	0.399	1	AKI
TPRKB	0.00759041	1.71978	0.306	0.15	1	AKI
RHOA	0.00759671	-0.604821	0.444	0.736	1	AKI
RAB21	0.007643	1.33046	0.389	0.216	1	AKI
AK2	0.00766094	1.49639	0.361	0.198	1	AKI
SNCA	0.0076702	-0.832724	0.222	0.508	1	AKI
CDKN1C	0.00780938	-0.494912	0.722	0.862	1	AKI
PARD6G	0.00796687	-1.46305	0.056	0.258	1	AKI
BRK1	0.00797607	-1.05038	0.278	0.538	1	AKI
SDHC	0.00807401	-1.17327	0.139	0.402	1	AKI
ZNF580	0.00812411	-2.16444	0.056	0.258	1	AKI
RPL10	0.00812485	-0.620146	0.694	0.841	1	AKI
PSMD8	0.00821641	-1.04782	0.167	0.429	1	AKI
BMP7	0.00822784	-1.73971	0.056	0.267	1	AKI
HIPK2	0.00828036	-0.694026	0.528	0.784	1	AKI
MBD4	0.00828604	-2.03843	0.056	0.261	1	AKI
VDAC2	0.00842323	-0.760748	0.278	0.562	1	AKI
PTPN1	0.00842852	1.31438	0.444	0.3	1	AKI
MRPS26	0.00851038	1.46479	0.333	0.177	1	AKI
NECTIN2	0.00852616	-0.797291	0.222	0.486	1	AKI
ATP6AP1	0.00855095	-1.60723	0.139	0.357	1	AKI
IFIT1	0.00857839	1.60457	0.306	0.162	1	AKI
HDAC2	0.00864328	-1.329	0.167	0.405	1	AKI
NDRG1	0.00868097	-1.0346	0.167	0.42	1	AKI
SMARCA2	0.00885999	-0.897292	0.139	0.393	1	AKI
SASH1	0.00897783	1.46316	0.417	0.267	1	AKI
EEF1D	0.00905233	1.00614	0.583	0.489	1	AKI
PLEKHB2	0.00906473	1.1803	0.333	0.177	1	AKI
CTNNBL1	0.00911019	1.43903	0.278	0.129	1	AKI
CR1	0.00917636	-1.08173	0.222	0.486	1	AKI
PRPF40A	0.00929562	-0.924639	0.444	0.658	1	AKI
MRPL35	0.00933749	1.50818	0.306	0.156	1	AKI
EVA1B	0.00962578	-1.38602	0.167	0.378	1	AKI
CDK11B	0.00966585	-1.33763	0.083	0.309	1	AKI

## Sheet: Supplementary Data S3
gene	p_val	avg_log2FC	pct.1	pct.2	p_val_adj
XIST	1.5023e-10	6.98045	0.474	0	4.16965e-06
MTRNR2L1	8.39731e-10	4.38014	0.579	0.038	2.33067e-05
MT-RNR1	1.65355e-09	1.49147	1	1	4.58942e-05
GPX3	1.54234e-06	-3.07912	0.316	0.863	0.0428076
MT1E	5.14309e-06	-3.4061	0.211	0.775	0.142746
POSTN	1.02422e-05	-1.83373	0.789	0.975	0.284273
MTND1P23	3.43071e-05	3.8121	0.421	0.075	0.952195
JHY	4.26133e-05	4.41011	0.263	0.013	1
HSPG2	4.69877e-05	2.77906	0.316	0.025	1
UMOD	5.08509e-05	1.76743	0.632	0.162	1
TMSB15A	5.19154e-05	3.19553	0.368	0.05	1
FGFR1	5.61625e-05	2.92761	0.263	0.013	1
EMP2	5.94809e-05	1.58255	0.737	0.2	1
UBE2Q1	6.43769e-05	2.57684	0.421	0.075	1
MT-TP	7.51562e-05	1.14733	1	0.488	1
ASAP2	0.000182904	2.81556	0.316	0.038	1
MT2A	0.000193005	-1.58287	0.895	0.938	1
RGS9	0.000196315	2.99086	0.316	0.038	1
USF2	0.000225954	2.55458	0.316	0.038	1
MGLL	0.00025883	-1.80488	0.474	0.775	1
INTS6	0.000259755	2.3728	0.316	0.038	1
GAPDH	0.000280328	-1.34152	0.789	0.9	1
TMEM52B	0.000281331	2.17803	0.421	0.088	1
CBWD2	0.000307503	2.57839	0.263	0.025	1
COX7A1	0.000372168	1.28057	0.842	0.425	1
CPM	0.000403821	-1.9844	0.316	0.738	1
STT3B	0.0004121	1.92038	0.421	0.088	1
LMO7	0.000447497	1.2114	0.947	0.588	1
RNASE1	0.000520847	1.73254	0.789	0.425	1
BTBD10	0.000580887	1.97859	0.368	0.062	1
STMN1	0.000677452	2.27594	0.368	0.075	1
HLA-DRB5	0.000714247	-5.9689	0	0.425	1
CDV3	0.000744407	2.19436	0.316	0.05	1
ZNF326	0.00079903	2.16116	0.368	0.075	1
ODF2L	0.00079903	2.57697	0.368	0.075	1
TSPAN7	0.000966484	1.70687	0.632	0.275	1
UBC	0.00100219	-1.37935	0.789	0.787	1
MAL	0.00113775	1.24155	0.526	0.15	1
A2M	0.00116398	-1.07201	1	1	1
RXFP1	0.00118303	2.75433	0.263	0.038	1
SOD3	0.00123719	-2.87856	0.158	0.537	1
SERTAD1	0.0012622	2.69857	0.316	0.062	1
CDC42EP5	0.00134902	2.8595	0.263	0.038	1
FTL	0.0013594	-1.05371	1	0.975	1
IL13RA2	0.00143951	1.42501	0.368	0.075	1
ZNF528	0.00153628	2.24716	0.263	0.038	1
C21orf91	0.00167219	2.34408	0.316	0.062	1
MTUS1	0.0016864	2.64696	0.368	0.1	1
C1R	0.00168719	-2.62757	0.158	0.525	1
MT1X	0.00178966	-2.78408	0.211	0.575	1
BRD7	0.00212521	1.40746	0.474	0.138	1
SLC40A1	0.0023128	1.57225	0.474	0.138	1
TMEM43	0.0023427	1.69157	0.368	0.088	1
RPS4Y1	0.00237507	-4.66436	0	0.362	1
LINC01578	0.00245945	1.72862	0.368	0.088	1
AQP1	0.00246449	-1.49152	0.211	0.65	1
RP9	0.00262274	1.60432	0.474	0.138	1
RNU6-6P	0.00273145	1.51993	0.316	0.062	1
SERPING1	0.00277228	-1.49831	0.526	0.713	1
CYP2U1	0.00284235	1.36853	0.368	0.088	1
SPP1	0.0029227	-3.54561	0.579	0.762	1
MLXIP	0.00301212	2.52035	0.263	0.05	1
PLAC9	0.00356465	-1.08293	0.316	0.662	1
HEG1	0.00383514	3.00991	0.316	0.088	1
RNY4	0.00400949	2.24079	0.263	0.05	1
MRPL1	0.00441278	1.39057	0.421	0.125	1
NR4A1	0.00448624	1.36801	0.263	0.05	1
LGALS3	0.00457763	-1.73048	0.158	0.562	1
INMT	0.0046599	-4.61244	0	0.325	1
SMIM10L1	0.00500532	1.23695	0.526	0.2	1
THAP1	0.0051458	1.8612	0.316	0.075	1
LAPTM4A	0.00516441	-1.15283	0.579	0.8	1
RGS2	0.0052058	-2.11237	0.211	0.588	1
LGALS8	0.00523081	1.96801	0.421	0.138	1
LGALS3BP	0.00581126	-1.54652	0.263	0.613	1
VTA1	0.00594607	1.6159	0.316	0.075	1
PKD2	0.00594607	1.53462	0.316	0.075	1
SCLT1	0.00594607	1.64908	0.316	0.075	1
ATP5MPL	0.00631448	-1.36859	0.421	0.7	1
SOX4	0.00636695	1.50917	0.684	0.388	1
MRAS	0.00654018	1.4497	0.316	0.075	1
CYB5A	0.00659933	-1.6059	0.316	0.613	1
STAU2	0.007047	1.90941	0.316	0.088	1
IFI6	0.00730123	-1.33382	0.737	0.75	1
PKIG	0.00761197	1.5355	0.368	0.112	1
SNRPD2	0.00765759	-1.33196	0.474	0.738	1
IL1RL1	0.00777729	-1.00167	0.789	0.963	1
RAB8B	0.00793203	1.42773	0.368	0.112	1
WDFY1	0.00824002	2.04494	0.263	0.062	1
BRD9	0.00843701	1.79793	0.316	0.088	1
IPO11	0.0086628	1.97869	0.263	0.062	1
ARL8B	0.0086628	2.21955	0.263	0.062	1
CKAP4	0.00882077	1.94306	0.316	0.088	1
SOST	0.00914391	1.09321	0.684	0.375	1
TIMM10	0.00933614	1.3963	0.368	0.112	1
NAGK	0.00956695	2.37418	0.263	0.062	1
EIF4A3	0.00960664	-2.39435	0.105	0.412	1
KHDRBS3	0.0100498	2.40741	0.263	0.062	1
ANTXR2	0.0100498	1.76176	0.263	0.062	1
MED11	0.0100673	1.59545	0.316	0.088	1
PRDX2	0.0102478	-1.83618	0.158	0.5	1
RHOA	0.0106981	-1.01638	0.632	0.738	1
NUCB1	0.0109013	-4.38034	0	0.275	1
BLOC1S1	0.0109308	-1.32199	0.211	0.575	1
GNL2	0.0114006	1.2378	0.368	0.112	1
PPM1A	0.0114684	1.58714	0.316	0.088	1
HOXA7	0.0116313	1.90439	0.263	0.062	1
TM4SF18	0.0121341	1.45053	0.526	0.275	1
GADD45G	0.0126033	1.43473	0.368	0.125	1
SIPA1L2	0.0128047	1.53617	0.263	0.062	1
AFMID	0.0133755	-3.99355	0	0.262	1
RAD17	0.0134727	1.79051	0.316	0.1	1
MT1G	0.0138011	-4.05007	0.316	0.525	1
CHMP4B	0.0138607	1.20455	0.368	0.112	1
MCPH1	0.0140816	1.55084	0.263	0.062	1
FOXC1	0.0141906	1.33067	0.316	0.088	1
RHOQ	0.0142307	1.44374	0.421	0.15	1
C6orf62	0.0142539	1.66655	0.474	0.2	1
LAMTOR1	0.0142846	-2.47578	0.158	0.425	1
CAPN2	0.0146186	1.59515	0.316	0.1	1
TUBB6	0.0147613	1.62277	0.263	0.062	1
CAVIN2	0.0148994	1.49368	0.632	0.388	1
PPP1R12A	0.0148999	-2.04848	0.211	0.475	1
VPS28	0.0148999	-2.10337	0.211	0.475	1
SRPRA	0.0149599	1.21162	0.579	0.262	1
BAZ2B	0.0156751	1.33169	0.474	0.212	1
AP3B1	0.0158495	1.59556	0.316	0.1	1
EIF1AY	0.0163632	-3.941	0	0.25	1
DDX27	0.0164914	1.4872	0.368	0.138	1
RIOK3	0.0174678	1.16712	0.316	0.088	1
NXF1	0.0178134	1.98323	0.263	0.075	1
AIP	0.0178134	1.84709	0.263	0.075	1
SUPT6H	0.0186132	1.48746	0.263	0.075	1
PDCD2	0.0193334	1.31154	0.316	0.1	1
CD59	0.0198658	-1.41557	0.316	0.6	1
PHB	0.0201014	1.04384	0.421	0.162	1
STAG1	0.0203075	1.88249	0.263	0.075	1
EIF5A	0.0207402	-2.33241	0.105	0.362	1
MT1H	0.020828	-4.80324	0.053	0.3	1
QTRT2	0.0212039	1.76255	0.263	0.075	1
RILP	0.0212039	1.59847	0.263	0.075	1
ARHGAP25	0.0212039	1.52428	0.263	0.075	1
PPP1R10	0.0217305	1.26349	0.316	0.1	1
FADS2	0.0217305	1.15958	0.316	0.1	1
PSMD6	0.0218102	-2.16726	0.053	0.325	1
ZCCHC8	0.0221347	1.31639	0.263	0.075	1
SOD2	0.022149	-3.61038	0.053	0.3	1
DUSP23	0.022149	-2.84436	0.053	0.3	1
TINAGL1	0.0225143	-1.46151	0.421	0.625	1
NUDCD3	0.023537	1.57692	0.316	0.112	1
GCC2	0.0236355	-2.03134	0.263	0.475	1
ARL2BP	0.0243625	1.46514	0.421	0.2	1
RAB6A	0.0243823	1.32662	0.316	0.1	1
GIMAP4	0.0256677	1.65641	0.474	0.238	1
DPYSL2	0.025866	1.16018	0.579	0.338	1
PSMA2	0.0260837	-1.6997	0.158	0.425	1
OAT	0.0262918	1.53475	0.316	0.112	1
SMARCC2	0.0269048	1.09682	0.368	0.138	1
MLEC	0.0274814	-2.19619	0.105	0.362	1
MTHFD2	0.0277116	-2.48491	0.105	0.35	1
RCSD1	0.027974	1.46628	0.474	0.238	1
ZDHHC20	0.0284997	1.26326	0.263	0.075	1
NDUFB7	0.0291462	-1.18411	0.368	0.6	1
RNPC3	0.0293208	1.03842	0.316	0.112	1
ATP5MC2	0.0308941	-1.04773	0.526	0.675	1
CHTOP	0.031503	1.50723	0.316	0.112	1
HCFC1R1	0.0318073	-1.46481	0.316	0.55	1
PDLIM1	0.0321031	-1.85883	0.158	0.425	1
RAB11FIP2	0.032398	1.724	0.263	0.088	1
SMAD9	0.032398	1.75897	0.263	0.088	1
ERBIN	0.0334476	1.29215	0.368	0.15	1
PPP2R3C	0.0350208	1.51044	0.263	0.088	1
C15orf61	0.0350368	1.20543	0.316	0.112	1
CDK11B	0.0350881	1.06009	0.421	0.212	1
NBN	0.0361534	-2.74443	0.053	0.275	1
TAX1BP1	0.0361872	-1.1537	0.579	0.662	1
CNN3	0.0369721	-1.16768	0.316	0.562	1
LMBRD1	0.0384856	-3.07735	0.053	0.262	1
GSPT1	0.0384856	-3.20165	0.053	0.262	1
EIF3E	0.0390706	1.18553	0.474	0.238	1
SPPL2A	0.0394762	-2.31484	0.053	0.275	1
PDLIM2	0.0396445	-2.49906	0.053	0.262	1
RAMP3	0.0402264	1.23483	0.526	0.3	1
HTRA1	0.0408132	1.24283	0.263	0.088	1
CALM3	0.0418344	-2.36475	0.053	0.275	1
FXYD6	0.0421192	1.5386	0.368	0.175	1
CCDC66	0.0423821	1.44442	0.263	0.088	1
HMGN5	0.0426133	-2.37766	0.105	0.312	1
GALNT1	0.0432838	1.86254	0.263	0.1	1
HECTD1	0.0449474	1.0482	0.421	0.188	1
ZYX	0.0451405	1.20647	0.316	0.125	1
CPT1A	0.0451405	1.33873	0.316	0.125	1
DUSP3	0.0456732	1.14825	0.263	0.088	1
PDGFD	0.0456732	1.2307	0.263	0.088	1
MTPN	0.0460085	1.01481	0.368	0.162	1
FBXL5	0.0472366	-2.74242	0.053	0.262	1
NNMT	0.04823	-2.09722	0.158	0.375	1
FAM200B	0.0488167	-3.12599	0.053	0.25	1
TMSB4XP4	0.0488167	-2.95952	0.053	0.25	1
DAAM2	0.0490141	-1.46196	0.263	0.475	1

## Sheet: Supplementary Data S4
gene	p_val	avg_log2FC	pct.1	pct.2	p_val_adj
UMOD	1.72882e-15	2.85885	0.667	0.115	4.79835e-11
SLC12A1	7.24048e-14	3.59513	0.444	0.043	2.0096e-09
NELL1	1.02967e-13	4.02938	0.333	0.018	2.85785e-09
MGP	1.74763e-13	3.48637	0.889	0.362	4.85054e-09
IGF1	5.053e-13	4.02399	0.519	0.075	1.40246e-08
NT5E	7.14764e-13	3.99821	0.296	0.014	1.98383e-08
SOST	1.01386e-12	-6.26918	0.037	0.835	2.81397e-08
RAMP1	3.30239e-12	3.06144	0.741	0.215	9.16577e-08
AIF1	6.54451e-12	-1.98744	0.741	0.968	1.81643e-07
CTGF	2.09663e-11	2.90851	0.963	0.756	5.81921e-07
IGFBP7	3.43847e-11	1.31171	1	0.996	9.54348e-07
RFLNB	1.27463e-10	2.76231	0.444	0.065	3.53774e-06
TNFRSF12A	2.72683e-10	4.44201	0.37	0.047	7.56831e-06
TAGLN	3.10795e-09	3.0701	0.296	0.029	8.62612e-05
UBC	1.07797e-08	-1.54998	0.704	0.921	0.00029919
LGALS1	4.80417e-08	1.58876	1	0.821	0.0013334
ATP10D	2.61504e-07	3.61657	0.259	0.032	0.00725806
MPP5	2.94523e-07	-1.54006	0.481	0.903	0.00817449
ECM1	3.84114e-07	3.17934	0.407	0.093	0.0106611
RNF220	3.90972e-07	-2.10932	0.333	0.803	0.0108514
SELENOW	5.24911e-07	1.49218	0.815	0.588	0.0145689
AC092813.2	8.63444e-07	-1.48406	0.556	0.907	0.0239649
SAMD11	1.29305e-06	-3.40824	0.111	0.609	0.0358885
ANXA1	1.46019e-06	1.77025	0.667	0.251	0.0405275
IL32	2.01386e-06	2.47827	0.407	0.104	0.0558947
HNRNPDL	2.03741e-06	-2.71955	0.111	0.634	0.0565483
AC011239.2	2.20217e-06	2.94429	0.296	0.054	0.0611213
GPC6	4.01681e-06	1.98333	0.593	0.233	0.111487
TFPI	6.2219e-06	1.76187	0.444	0.118	0.172689
STAT1	9.23865e-06	-2.40237	0.185	0.656	0.256419
UCHL1	9.31616e-06	3.21567	0.333	0.075	0.25857
DPP6	1.61851e-05	-1.93276	0.222	0.663	0.449216
PAX8-AS1	1.65858e-05	2.24662	0.296	0.061	0.460339
CDKN1B	1.73244e-05	-2.1764	0.222	0.649	0.48084
RPL23A	3.06387e-05	1.29898	0.852	0.685	0.850377
SPP1	3.09847e-05	-2.73804	0.222	0.695	0.85998
TGFBR2	3.54388e-05	2.96356	0.259	0.054	0.983604
TMEM59	4.86378e-05	1.1393	0.815	0.523	1
DDN	5.37446e-05	-5.28122	0	0.409	1
CD47	6.5892e-05	1.71717	0.593	0.319	1
PON2	6.6917e-05	1.09914	0.852	0.616	1
HMGB1P5	7.56012e-05	-2.25721	0.148	0.566	1
MAL	0.000126669	2.38552	0.407	0.154	1
TNNT2	0.00012851	-1.02189	0.704	0.91	1
CRELD1	0.000130115	2.28498	0.407	0.147	1
SMIM37	0.000139544	1.90226	0.444	0.165	1
BGN	0.000152218	2.20141	0.444	0.176	1
MYL12A	0.000153205	1.21842	0.852	0.803	1
TXNRD1	0.000178685	-3.17552	0.037	0.43	1
HSPA5	0.000195932	1.49228	0.778	0.667	1
ERAP2	0.000234822	3.11354	0.259	0.065	1
TIMP1	0.00024001	1.21939	0.852	0.674	1
G0S2	0.000246648	-2.07352	0.148	0.545	1
EIF1AY	0.000246815	-2.41905	0.037	0.427	1
MT-TP	0.000256193	1.12019	0.704	0.412	1
SGCE	0.000283137	2.0887	0.333	0.104	1
DPYSL3	0.000338018	1.90965	0.407	0.161	1
ITGAV	0.000364741	1.39631	0.815	0.652	1
CBX5	0.000431	-2.14997	0.148	0.495	1
PPIB	0.000477413	1.1536	0.778	0.602	1
FRY	0.000478061	-1.07944	0.111	0.495	1
MYADM	0.000504295	1.27402	0.593	0.305	1
PRPF4B	0.000609046	-2.0008	0.074	0.452	1
EIF3E	0.000641773	-3.51066	0.037	0.362	1
AC008011.2	0.000647879	-4.84046	0	0.319	1
PHACTR4	0.000736897	-1.38284	0.333	0.67	1
FABP5	0.000776235	2.23556	0.259	0.075	1
APC	0.000808111	-3.58235	0.037	0.351	1
CSTB	0.000817805	1.7572	0.556	0.319	1
ARF6	0.000852873	-1.59601	0.185	0.57	1
LMO7	0.000893904	-2.32202	0.074	0.412	1
GULP1	0.000910226	-1.91268	0.111	0.466	1
AIF1L	0.00100095	-1.18301	0.407	0.724	1
FERMT2	0.00111304	-1.12395	0.222	0.634	1
TMEM205	0.00113576	1.46453	0.519	0.269	1
B3GALT2	0.00122418	-4.89933	0	0.294	1
LRP10	0.0012406	1.43838	0.519	0.305	1
PRKCI	0.0013967	-1.71053	0.148	0.502	1
FKBP5	0.0014475	1.43521	0.519	0.276	1
HIST1H1C	0.00151803	-2.88378	0.037	0.348	1
HMGN2	0.00154685	-1.07973	0.37	0.692	1
AC034236.1	0.00162519	2.18823	0.259	0.079	1
C1R	0.00166481	-1.12716	0.481	0.756	1
FBXO17	0.00182618	-2.31121	0.111	0.419	1
COMT	0.00187142	1.59777	0.556	0.337	1
IGFBP4	0.00190057	-4.71577	0	0.276	1
HIST1H1E	0.00190057	-4.96305	0	0.276	1
GLO1	0.00201114	-1.67359	0.185	0.516	1
JUN	0.00202916	-1.25809	0.148	0.491	1
RPS4Y1	0.00205743	-2.55806	0.037	0.341	1
GSTA1	0.00207244	-5.10462	0	0.272	1
NDUFAB1	0.00213757	-1.63601	0.296	0.541	1
LRRC8A	0.00218662	1.68207	0.296	0.1	1
CBX1	0.00225717	-2.17744	0.037	0.341	1
LIMCH1	0.0023364	1.64765	0.259	0.079	1
UBE2L6	0.002494	-2.53182	0.111	0.391	1
C5orf15	0.00253489	2.30959	0.259	0.086	1
CARHSP1	0.00270407	-3.30948	0.037	0.308	1
MORF4L2	0.00282618	-2.01165	0.148	0.419	1
SH3GLB1	0.00288493	-1.40958	0.185	0.505	1
DACH1	0.00291516	-1.14886	0.37	0.72	1
CLDN11	0.00295109	1.6593	0.296	0.104	1
LARS	0.00304443	-3.6111	0.037	0.301	1
PHB	0.00317343	-4.60135	0	0.254	1
HIVEP2	0.00335052	1.73394	0.333	0.136	1
HIF1A	0.00345117	-4.56008	0	0.251	1
LINC00839	0.00363655	-1.09935	0.444	0.703	1
TMED9	0.00370226	1.0744	0.704	0.53	1
USP1	0.00398687	-1.99507	0.074	0.355	1
HSD17B12	0.00407456	1.49469	0.444	0.24	1
ROBO2	0.00423465	-1.80904	0.074	0.355	1
WT1	0.00433573	-1.06769	0.37	0.652	1
HSBP1L1	0.00440359	-1.78996	0.111	0.394	1
PLEKHA5	0.004463	-1.07813	0.185	0.545	1
NBEAL1	0.00446772	-3.17236	0.037	0.29	1
ANP32B	0.00449702	-1.31086	0.222	0.541	1
SUMO3	0.00449935	-3.17466	0.037	0.287	1
PLEKHA4	0.00452213	-2.27826	0.037	0.308	1
C6orf203	0.00453609	-1.27931	0.111	0.412	1
PDGFA	0.00456733	1.76326	0.407	0.208	1
DNAJB9	0.00461204	1.64576	0.407	0.208	1
DYNC1H1	0.00487522	-3.184	0.037	0.283	1
GPNMB	0.00487903	1.24706	0.519	0.283	1
NUPR1	0.00497664	1.12808	0.63	0.416	1
ANKRD17	0.00508642	-2.30895	0.111	0.362	1
COPE	0.00509035	-1.69	0.074	0.369	1
FAM20C	0.00530326	-2.08906	0.074	0.348	1
RERE	0.00535722	-1.91114	0.148	0.419	1
MARVELD2	0.0053721	2.25743	0.259	0.093	1
YTHDC1	0.00538477	-1.33473	0.185	0.484	1
SLC31A2	0.00551565	1.65314	0.37	0.183	1
RGS10	0.00559866	-1.02382	0.148	0.47	1
SNRPC	0.00601934	-1.30382	0.259	0.527	1
TMEM14C	0.00605954	1.24441	0.593	0.351	1
MRPS18C	0.0060703	-1.5636	0.074	0.358	1
CR1	0.00617739	-1.46661	0.259	0.527	1
HSPD1	0.00618475	-1.30377	0.148	0.477	1
TMEM52B	0.00644809	1.1838	0.296	0.118	1
CLN5	0.00701098	1.40414	0.37	0.176	1
CDKN1C	0.00703683	1.09714	0.852	0.86	1
SPCS2	0.00723502	1.00243	0.63	0.437	1
UBQLN1	0.0073325	1.50697	0.37	0.186	1
FRMD3	0.00736516	-1.24662	0.259	0.534	1
SNRNP27	0.00763298	-1.05366	0.148	0.455	1
ZSWIM7	0.00775211	-3.28923	0.037	0.262	1
NAPEPLD	0.00780558	1.85976	0.333	0.161	1
KPNB1	0.00780692	-1.46874	0.185	0.452	1
IFI6	0.00835681	-1.03748	0.407	0.703	1
PLTP	0.00843864	-1.45414	0.148	0.43	1
KLHL9	0.00867293	-2.55261	0.037	0.269	1
CD55	0.00883432	1.65882	0.444	0.276	1
XBP1	0.00903328	1.50791	0.407	0.204	1
NINJ1	0.00912622	1.95092	0.407	0.229	1
MRPS16	0.00988458	1.30449	0.333	0.154	1
TXNDC15	0.010008	1.53559	0.407	0.222	1
SAT2	0.0101514	-2.24161	0.037	0.269	1
UFC1	0.0102455	-1.51573	0.148	0.416	1
FAM96B	0.0105999	1.29949	0.519	0.33	1
NMT1	0.0106016	-1.03674	0.111	0.394	1
MSANTD4	0.0106832	1.61079	0.333	0.158	1
DEFB1	0.010827	1.0605	0.63	0.459	1
CTSB	0.0108461	-1.17961	0.296	0.566	1
CTNNBIP1	0.0109064	-1.6524	0.074	0.323	1
PSME2	0.011336	-1.58483	0.111	0.366	1
DBI	0.0114506	-1.08364	0.37	0.616	1
IFNAR1	0.0115042	-1.42078	0.148	0.401	1
PSMB6	0.0117372	-1.10068	0.296	0.609	1
VAMP3	0.0118143	-2.37773	0.037	0.258	1
CCAR1	0.0118596	1.7355	0.333	0.151	1
MRPL50	0.0120659	1.60235	0.333	0.154	1
MAT2B	0.0120723	1.2429	0.481	0.326	1
CWF19L2	0.0125103	-2.25471	0.111	0.337	1
SIL1	0.0128377	1.96375	0.333	0.176	1
CHD3	0.0128508	-1.24713	0.148	0.43	1
DYNLT3	0.0129502	1.08629	0.481	0.323	1
TMED2	0.0132066	1.46139	0.37	0.183	1
NORAD	0.013314	-1.0651	0.222	0.487	1
ORMDL1	0.0135726	1.49074	0.333	0.161	1
NDUFB3	0.0135776	1.01662	0.63	0.444	1
ACAP2	0.0136774	-1.52663	0.111	0.355	1
SLC48A1	0.0140528	-1.17202	0.185	0.455	1
TIMM17A	0.0141887	1.8917	0.37	0.204	1
ZFP36L1	0.0142512	1.40596	0.556	0.419	1
PWP1	0.0146335	-2.34379	0.074	0.287	1
SAT1	0.0147092	1.07459	0.556	0.43	1
BECN1	0.0147784	2.02865	0.259	0.108	1
ITGB1BP1	0.0148153	1.41888	0.37	0.194	1
ASS1	0.0148465	-1.6354	0.074	0.308	1
CALM3	0.0149144	-1.32241	0.111	0.362	1
WDR1	0.0154793	1.63576	0.37	0.204	1
HDLBP	0.0157111	-1.32713	0.111	0.362	1
CERS2	0.0157606	1.61267	0.296	0.14	1
PDCD5	0.0162752	-1.59864	0.148	0.366	1
CSDC2	0.0166511	1.84108	0.259	0.115	1
ILF3-AS1	0.0167121	-1.96075	0.037	0.251	1
TMEM14B	0.0168377	1.03275	0.556	0.376	1
ALDH7A1	0.0169957	1.55054	0.444	0.29	1
COL3A1	0.0172312	1.46841	0.296	0.14	1
ATXN7L3B	0.0172573	-1.1769	0.148	0.416	1
GALNT1	0.0175649	1.9049	0.259	0.115	1
EIF3J	0.0181107	-1.0435	0.37	0.584	1
HEIH	0.0186932	-2.29281	0.074	0.272	1
RBM3	0.0190811	-1.15372	0.296	0.545	1
L3MBTL3	0.0191464	-2.30175	0.074	0.272	1
PARD6G	0.0191577	-1.2393	0.074	0.294	1
SNW1	0.0193654	-1.38334	0.148	0.376	1
SRGAP1	0.0195115	-1.00245	0.333	0.609	1
PTGER4	0.0198374	1.87574	0.407	0.262	1
RBM25	0.0199235	-1.66201	0.185	0.394	1
ZNF580	0.0201077	-1.72916	0.074	0.283	1
CHI3L1	0.0203217	-1.0905	0.37	0.62	1
CA2	0.0205603	-1.6132	0.074	0.29	1
ZNRF3	0.0206355	-1.69517	0.148	0.355	1
GLOD4	0.0207052	-2.05725	0.074	0.269	1
PTPN1	0.0208192	-1.84757	0.111	0.315	1
RAB3GAP1	0.0208562	-1.54356	0.074	0.294	1
MYLIP	0.020898	-1.5187	0.148	0.384	1
SCAND1	0.020936	-1.07355	0.185	0.452	1
TRIM8	0.0210703	-1.64773	0.074	0.283	1
SDHD	0.0215482	1.8339	0.259	0.118	1
ID3	0.0216845	-2.68247	0.074	0.265	1
SPAG7	0.0220305	-2.27722	0.074	0.265	1
GSTA4	0.0224795	-1.44788	0.111	0.337	1
PDXK	0.0225556	1.39681	0.259	0.108	1
TSEN15	0.0230591	1.5067	0.333	0.186	1
PSMD7	0.0236813	-1.71522	0.185	0.369	1
BLVRA	0.0237812	-1.59383	0.111	0.319	1
VTI1A	0.0241809	-1.20964	0.222	0.444	1
PSMC1	0.0243836	-1.17188	0.222	0.448	1
RIF1	0.0245645	-2.30726	0.074	0.262	1
RARRES3	0.0249871	-1.7266	0.074	0.276	1
UBE2N	0.0250705	-1.36001	0.074	0.29	1
UTRN	0.0255342	-1.25968	0.259	0.466	1
SYNJ2BP	0.0255722	-1.04165	0.148	0.394	1
CPXM1	0.0259149	-1.39793	0.074	0.283	1
PARD6B	0.0259621	-1.9781	0.074	0.265	1
CCT4	0.0263671	-1.20905	0.074	0.294	1
SMC3	0.0269718	-1.0361	0.148	0.384	1
PFDN2	0.0276067	1.68284	0.333	0.19	1
C8orf33	0.0282186	-1.15458	0.148	0.373	1
CDC14A	0.0282524	-1.30869	0.074	0.29	1
UXT	0.0282782	-1.21861	0.148	0.384	1
TMCC3	0.0283644	-1.0386	0.111	0.33	1
BLCAP	0.0285655	-1.2538	0.111	0.33	1
CKB	0.0295892	1.0202	0.556	0.444	1
STON2	0.0296388	-1.13165	0.148	0.384	1
H1FX	0.0300662	-1.37512	0.111	0.326	1
HIGD2A	0.0303078	1.14082	0.519	0.355	1
MINOS1	0.0308128	1.03107	0.556	0.473	1
UBE2E2	0.0322755	1.13451	0.444	0.315	1
ALS2CL	0.0327188	-1.48278	0.148	0.344	1
SNHG5	0.033106	-1.99301	0.074	0.251	1
SP100	0.0332934	-1.22862	0.148	0.362	1
SERPING1	0.033575	-1.08967	0.222	0.444	1
ANKS1B	0.0337408	-1.56916	0.074	0.276	1
CCDC115	0.0348701	1.21762	0.333	0.183	1
RTL8A	0.0353457	-1.34737	0.111	0.308	1
SDF2L1	0.037103	1.41654	0.296	0.154	1
NUDC	0.0377453	1.69626	0.296	0.154	1
FRA10AC1	0.0378162	-1.25659	0.148	0.358	1
THAP5	0.0378393	-1.12251	0.111	0.312	1
MAGI2	0.0380859	-1.00632	0.148	0.391	1
TACC2	0.0381596	-1.28728	0.111	0.308	1
PPP2R2A	0.0384717	-1.77539	0.074	0.258	1
FAT1	0.038491	1.02205	0.37	0.226	1
ANP32A	0.0405208	-1.21088	0.148	0.348	1
UGP2	0.0421964	-1.40942	0.074	0.265	1
HM13	0.0422186	1.36369	0.37	0.247	1
STX7	0.0429388	-1.17146	0.074	0.258	1
ARHGEF26	0.0431176	-1.18817	0.074	0.265	1
FNBP1	0.0432125	-1.07812	0.148	0.351	1
CTTNBP2	0.0433313	-1.64698	0.074	0.251	1
ACAA2	0.043713	-1.53781	0.111	0.294	1
ZNF428	0.0442925	-1.51473	0.074	0.251	1
SLU7	0.0459097	-1.60899	0.111	0.29	1
COL4A3	0.0463965	1.13349	0.593	0.556	1
FAM96A	0.0468913	1.67389	0.296	0.168	1
USP47	0.0469289	-1.77516	0.111	0.272	1
RFK	0.0478627	1.44022	0.259	0.133	1
CNIH1	0.0481073	1.5231	0.296	0.165	1
SELENOT	0.0494653	1.11698	0.407	0.287	1

## Sheet: Supplementary Data S5
gene	p_val	avg_log2FC	pct.1	pct.2	p_val_adj	cluster
CLIC5	2.65458e-30	0.856514	1	0.957	7.36778e-26	POD1
AIF1	4.58172e-30	1.12764	1	0.866	1.27166e-25	POD1
NPHS2	9.7935e-30	1.04255	1	0.933	2.71819e-25	POD1
VIM	1.12497e-23	0.942056	1	0.896	3.12235e-19	POD1
MT-RNR1	1.27381e-23	-1.35598	1	1	3.53547e-19	POD1
UBC	3.66393e-23	1.22985	0.976	0.677	1.01692e-18	POD1
B2M	2.36919e-22	0.775688	1	0.982	6.57569e-18	POD1
SOST	2.20127e-21	1.51908	0.902	0.433	6.10963e-17	POD1
NES	9.1034e-21	1.00519	1	0.756	2.52665e-16	POD1
MPP5	2.13038e-20	1.19564	0.956	0.64	5.91288e-16	POD1
FGF1	1.16409e-19	0.756387	1	0.963	3.23094e-15	POD1
MYL9	1.02632e-18	0.823323	0.976	0.896	2.84855e-14	POD1
TNNI1	3.91737e-18	1.14365	0.922	0.5	1.08726e-13	POD1
SPARC	1.19194e-17	0.824512	0.99	0.805	3.30822e-13	POD1
HLA-E	5.84087e-17	0.994155	0.961	0.774	1.62113e-12	POD1
MT-TP	1.38667e-16	-2.28553	0.307	0.659	3.84869e-12	POD1
MT1G	1.78976e-16	-4.50101	0.346	0.659	4.96749e-12	POD1
MAFB	3.04402e-16	1.04119	0.917	0.701	8.44868e-12	POD1
ANXA2	1.04404e-15	0.686312	0.99	0.945	2.89774e-11	POD1
C14orf37	6.28681e-15	0.71568	0.99	0.896	1.7449e-10	POD1
PRDX6	6.33903e-15	1.15967	0.868	0.524	1.7594e-10	POD1
TPPP3	1.36561e-14	0.928062	0.966	0.689	3.79025e-10	POD1
TNNT2	4.0198e-14	0.8114	0.985	0.75	1.11569e-09	POD1
HMGB1	6.24165e-14	0.597413	0.99	0.963	1.73237e-09	POD1
HPGD	7.82602e-14	0.92779	0.956	0.646	2.17211e-09	POD1
BST2	9.9309e-14	0.822988	0.956	0.774	2.75632e-09	POD1
IFI6	1.30419e-13	1.32608	0.805	0.445	3.61978e-09	POD1
S100A6	2.54053e-13	0.487475	1	1	7.05123e-09	POD1
RNF220	2.67324e-13	1.04586	0.849	0.524	7.41957e-09	POD1
AIF1L	3.14321e-13	1.23807	0.785	0.451	8.72397e-09	POD1
MT-CO1	5.23632e-13	-0.749693	1	1	1.45334e-08	POD1
PTMA	7.72305e-13	0.429544	1	1	2.14353e-08	POD1
VKORC1	8.60626e-13	0.949724	0.863	0.585	2.38867e-08	POD1
VAMP2	1.30842e-12	0.901929	0.893	0.671	3.63153e-08	POD1
GADD45A	3.38538e-12	0.766249	0.961	0.805	9.39611e-08	POD1
CTSV	4.00661e-12	1.52321	0.634	0.274	1.11203e-07	POD1
TMSB4X	5.39023e-12	0.477634	1	1	1.49606e-07	POD1
SPP1	6.32365e-12	-3.55476	0.644	0.726	1.75513e-07	POD1
SLK	7.04471e-12	0.559527	1	0.921	1.95526e-07	POD1
HLA-A	8.7396e-12	0.786289	0.946	0.695	2.42568e-07	POD1
ST3GAL6	1.22145e-11	1.05706	0.78	0.5	3.39013e-07	POD1
ACTB	1.42749e-11	0.529212	1	0.921	3.96199e-07	POD1
ACTG1	1.53282e-11	0.541185	0.985	0.89	4.25434e-07	POD1
SLC48A1	1.93593e-11	1.82967	0.522	0.195	5.37318e-07	POD1
DPP6	2.03898e-11	1.09126	0.741	0.396	5.6592e-07	POD1
PDLIM2	2.31735e-11	0.801649	0.922	0.671	6.4318e-07	POD1
RAMP3	2.55365e-11	1.36181	0.707	0.372	7.08766e-07	POD1
SEPT11	4.53999e-11	0.701088	0.976	0.787	1.26008e-06	POD1
CHI3L1	5.36975e-11	1.33718	0.698	0.39	1.49037e-06	POD1
VEGFA	5.55143e-11	0.760305	0.98	0.762	1.5408e-06	POD1
MT1H	8.05791e-11	-4.16119	0.132	0.39	2.23647e-06	POD1
CDKN1B	1.01315e-10	1.19159	0.702	0.36	2.812e-06	POD1
LINC00839	1.07636e-10	1.0678	0.766	0.47	2.98744e-06	POD1
TMEM150C	1.64423e-10	0.834466	0.893	0.61	4.56355e-06	POD1
TUBA1B	1.68406e-10	0.837026	0.873	0.598	4.6741e-06	POD1
IL32	2.13496e-10	-3.52916	0.054	0.287	5.92559e-06	POD1
ITM2B	3.05874e-10	0.353131	1	0.994	8.48953e-06	POD1
H3F3B	3.10741e-10	0.512383	0.995	0.982	8.62462e-06	POD1
PTPRO	4.20521e-10	0.571039	0.976	0.854	1.16715e-05	POD1
FAM89A	4.43869e-10	0.749208	0.888	0.64	1.23196e-05	POD1
PPIA	4.5804e-10	0.645531	0.951	0.762	1.27129e-05	POD1
SAMD11	4.5869e-10	0.833878	0.663	0.317	1.27309e-05	POD1
MAGI2-AS3	4.76117e-10	0.551351	0.99	0.915	1.32146e-05	POD1
PTH1R	4.77277e-10	0.853657	0.834	0.53	1.32468e-05	POD1
CCDC91	5.57267e-10	0.993591	0.776	0.451	1.5467e-05	POD1
NAT8	5.59246e-10	-4.49943	0.063	0.293	1.55219e-05	POD1
BEX3	6.94187e-10	0.642749	0.961	0.799	1.92672e-05	POD1
HLA-B	7.27198e-10	0.858076	0.859	0.652	2.01834e-05	POD1
MT-ND2	7.87323e-10	-0.711328	1	1	2.18522e-05	POD1
CLU	8.11574e-10	-2.88632	0.122	0.372	2.25252e-05	POD1
MT-CO2	8.40149e-10	-0.607285	1	1	2.33183e-05	POD1
AC092813.2	1.02814e-09	0.663202	0.941	0.744	2.8536e-05	POD1
PTGDS	1.03497e-09	0.494201	1	0.915	2.87255e-05	POD1
SPOCK2	1.39992e-09	0.70816	0.917	0.72	3.88549e-05	POD1
MIB1	1.48853e-09	1.14251	0.707	0.409	4.13142e-05	POD1
ST6GALNAC3	1.57451e-09	1.03368	0.668	0.335	4.37006e-05	POD1
GSTA4	1.93991e-09	1.90907	0.41	0.122	5.38422e-05	POD1
ACAT1	2.10264e-09	-2.11514	0.18	0.433	5.83588e-05	POD1
KLK6	2.35195e-09	0.964458	0.717	0.384	6.52783e-05	POD1
CIRBP	2.38153e-09	0.943665	0.805	0.543	6.60995e-05	POD1
IQGAP2	3.09407e-09	0.551108	0.976	0.902	8.5876e-05	POD1
MME	3.53983e-09	0.454127	1	0.976	9.8248e-05	POD1
RARRES2	5.11782e-09	0.730383	0.863	0.622	0.000142045	POD1
TCF21	5.72435e-09	0.680321	0.932	0.756	0.000158879	POD1
AK3	6.45053e-09	1.05101	0.605	0.262	0.000179034	POD1
GOLIM4	7.28559e-09	0.53922	0.976	0.866	0.000202212	POD1
SRGAP1	8.677e-09	0.995113	0.678	0.384	0.00024083	POD1
MT-CO3	1.08878e-08	-0.5682	1	1	0.00030219	POD1
SRGAP2C	1.09358e-08	1.11726	0.707	0.433	0.000303523	POD1
SBSPON	2.47156e-08	0.794118	0.8	0.488	0.000685981	POD1
NDNF	2.7035e-08	0.53967	0.951	0.707	0.000750357	POD1
KLK7	2.92125e-08	0.669611	0.898	0.665	0.000810793	POD1
FRMD3	4.09992e-08	1.15219	0.595	0.311	0.00113793	POD1
NUCKS1	4.79871e-08	0.45824	0.99	0.927	0.00133188	POD1
CXCL14	5.3912e-08	-2.3912	0.395	0.573	0.00149633	POD1
SPOCK1	5.67611e-08	0.427167	0.956	0.768	0.0015754	POD1
ITIH5	5.99156e-08	0.642231	0.805	0.537	0.00166296	POD1
STAT1	6.90503e-08	0.778793	0.712	0.439	0.00191649	POD1
GSN	7.00063e-08	0.901435	0.6	0.317	0.00194303	POD1
CRIP2	7.57961e-08	0.709799	0.849	0.573	0.00210372	POD1
RGS10	7.86876e-08	0.974423	0.541	0.25	0.00218397	POD1
SEPT7	7.90852e-08	0.522385	0.976	0.841	0.00219501	POD1
EIF5	9.02828e-08	0.67562	0.81	0.585	0.0025058	POD1
MT-ATP8	9.93814e-08	-0.628036	0.98	0.982	0.00275833	POD1
TCEAL2	1.07704e-07	1.03138	0.668	0.402	0.00298934	POD1
CFAP45	1.19356e-07	0.862763	0.737	0.482	0.00331273	POD1
ATP1B1	1.19452e-07	-0.865439	0.805	0.829	0.00331538	POD1
PODXL	1.24227e-07	0.339853	1	0.927	0.00344792	POD1
BORCS7	1.27527e-07	0.928229	0.746	0.47	0.0035395	POD1
MRGPRF	1.33648e-07	1.00123	0.6	0.323	0.0037094	POD1
MT-ND5	1.38718e-07	-0.50885	0.995	0.994	0.0038501	POD1
DCN	1.72566e-07	0.310449	1	0.951	0.00478957	POD1
WASL	1.89249e-07	0.543295	0.922	0.683	0.00525259	POD1
RETREG1	2.00535e-07	0.5009	0.951	0.835	0.00556584	POD1
PGD	2.44733e-07	2.17742	0.259	0.055	0.00679256	POD1
EIF3M	2.75246e-07	0.687024	0.815	0.598	0.00763947	POD1
RNF145	3.27411e-07	0.681131	0.839	0.659	0.00908728	POD1
SUMO2	3.83208e-07	0.627759	0.893	0.695	0.0106359	POD1
AC008011.2	3.85364e-07	1.56147	0.376	0.14	0.0106958	POD1
PSAP	4.07114e-07	0.481384	0.98	0.86	0.0112994	POD1
SRGAP2B	4.14932e-07	1.16495	0.473	0.207	0.0115164	POD1
AL450405.1	4.43884e-07	1.50878	0.346	0.116	0.01232	POD1
CSRP1	4.54523e-07	0.95389	0.605	0.305	0.0126153	POD1
FOXC1	5.61388e-07	0.490872	0.937	0.774	0.0155813	POD1
EIF1AY	6.15737e-07	0.945416	0.468	0.189	0.0170898	POD1
RPS28	8.75235e-07	0.459569	0.941	0.848	0.0242921	POD1
CLDN5	9.55607e-07	0.767992	0.717	0.433	0.0265229	POD1
UACA	9.82982e-07	0.461475	0.971	0.756	0.0272827	POD1
UNC119	9.89238e-07	1.89543	0.278	0.079	0.0274563	POD1
CAST	1.17695e-06	0.555649	0.922	0.841	0.0326662	POD1
TUBB	1.42345e-06	0.806991	0.639	0.36	0.039508	POD1
APOD	1.45001e-06	0.544156	0.893	0.738	0.0402449	POD1
RIPOR1	1.61721e-06	0.965915	0.59	0.323	0.0448858	POD1
EID1	1.62595e-06	0.500417	0.946	0.811	0.0451282	POD1
NDRG2	1.75234e-06	0.894586	0.6	0.329	0.0486361	POD1
RBM3	1.77191e-06	0.99967	0.566	0.335	0.0491795	POD1
MT-RNR1	1.06816e-22	1.86419	1	1	2.96467e-18	POD2
MT-RNR2	5.03713e-21	1.40376	1	1	1.39805e-16	POD2
MT-CO1	2.5336e-18	1.04103	1	1	7.03201e-14	POD2
MT-CO3	2.77418e-17	0.968354	1	1	7.69974e-13	POD2
MT-CYB	1.1613e-14	0.83552	1	1	3.2232e-10	POD2
MT-ND1	1.659e-14	1.2446	1	1	4.60455e-10	POD2
MT-ND3	5.00365e-14	1.08429	1	0.994	1.38876e-09	POD2
MT-ND5	1.65252e-13	0.883397	1	0.994	4.58658e-09	POD2
MT-ND2	2.1889e-13	1.02886	1	1	6.0753e-09	POD2
MT-ATP8	2.46764e-13	0.978846	1	0.977	6.84894e-09	POD2
MT-ATP6	5.90614e-13	0.760343	1	1	1.63925e-08	POD2
MT-ND4	3.74408e-12	0.791276	1	1	1.03917e-07	POD2
MT-CO2	4.09736e-12	0.854978	1	1	1.13722e-07	POD2
MTATP6P1	1.28178e-10	0.974538	1	0.904	3.55757e-06	POD2
VIM	2.28659e-10	-1.02799	0.966	0.952	6.34642e-06	POD2
MT-ND4L	7.11494e-10	1.08621	0.966	0.932	1.97475e-05	POD2
SLC12A1	6.93404e-09	3.49622	0.293	0.058	0.000192454	POD2
MTCO1P12	5.54324e-08	1.48246	0.655	0.328	0.00153853	POD2
DEFB1	1.89796e-07	2.58943	0.724	0.405	0.0052678	POD2
CLIC5	2.70343e-07	-0.514689	1	0.977	0.00750336	POD2
MYL6	3.47781e-07	-0.70547	0.897	0.977	0.00965266	POD2
KNG1	7.87696e-07	2.59382	0.259	0.058	0.0218625	POD2
SPARC	9.73793e-07	-0.835628	0.879	0.913	0.0270276	POD2
MT-TV	1.08134e-06	1.00379	0.741	0.421	0.0300127	POD2
MAFB	1.11213e-06	-1.05255	0.741	0.836	0.0308672	POD2
MT-TP	1.16716e-06	1.17508	0.69	0.421	0.0323945	POD2
NPHS2	1.2938e-06	-0.660448	1	0.965	0.0359094	POD2
PTMA	1.46587e-06	-0.454851	1	1	0.0406851	POD2
AIF1	1.83075e-15	-1.50244	0.759	0.971	5.08126e-11	POD3
RFLNB	3.65344e-14	4.23398	0.37	0.051	1.01401e-09	POD3
TAGLN	6.65812e-14	4.2574	0.259	0.016	1.84796e-09	POD3
MGP	1.79393e-12	3.75367	0.722	0.352	4.97904e-08	POD3
IGFBP7	1.68715e-11	1.22209	1	0.997	4.68268e-07	POD3
RAMP1	4.08721e-11	2.77438	0.556	0.2	1.1344e-06	POD3
PRSS23	4.23456e-11	4.28455	0.259	0.029	1.1753e-06	POD3
IGF1	8.17367e-11	3.22062	0.389	0.086	2.2686e-06	POD3
SOST	1.22756e-10	-1.71264	0.241	0.771	3.4071e-06	POD3
TIMP1	6.27098e-10	1.51049	0.87	0.654	1.74051e-05	POD3
MPP5	1.36638e-09	-1.3583	0.519	0.867	3.79239e-05	POD3
TNFRSF12A	1.61447e-09	4.09383	0.296	0.054	4.48096e-05	POD3
LGALS1	1.75839e-09	1.27606	0.944	0.79	4.88041e-05	POD3
ECM1	2.70981e-09	2.94615	0.352	0.079	7.52106e-05	POD3
UBC	1.59566e-08	-1.12486	0.648	0.876	0.000442876	POD3
GPC6	1.35736e-07	2.06586	0.5	0.21	0.00376736	POD3
CTGF	1.83459e-07	2.96413	0.796	0.749	0.00509192	POD3
TNNT2	4.05437e-07	-0.949247	0.574	0.933	0.0112529	POD3
AC092813.2	9.32056e-07	-0.893859	0.574	0.902	0.0258692	POD3
CLTRN	2.16189e-35	5.50657	0.596	0.028	6.00033e-31	POD4
NAT8	2.4744e-34	5.75493	0.712	0.076	6.8677e-30	POD4
MT1H	1.00262e-30	5.05225	0.808	0.155	2.78276e-26	POD4
MT1G	2.41065e-29	5.04952	0.981	0.404	6.69076e-25	POD4
SOD2	1.30889e-27	5.01098	0.673	0.095	3.63281e-23	POD4
TSPAN1	1.12709e-25	3.95828	0.615	0.073	3.12825e-21	POD4
SPP1	1.63292e-25	3.40061	0.981	0.631	4.53216e-21	POD4
FTL	5.38391e-25	2.16873	1	0.981	1.4943e-20	POD4
PLIN2	6.77367e-24	4.53174	0.596	0.079	1.88003e-19	POD4
TNFSF10	1.52345e-22	4.80527	0.558	0.073	4.22832e-18	POD4
GPX3	2.72261e-21	2.65311	1	0.845	7.55659e-17	POD4
PDZK1	4.8683e-21	5.30937	0.385	0.022	1.3512e-16	POD4
MGLL	6.56019e-21	4.25652	0.462	0.044	1.82078e-16	POD4
GLRX	8.9359e-20	4.3691	0.462	0.05	2.48016e-15	POD4
AKR1C3	4.1383e-19	4.76268	0.423	0.041	1.14858e-14	POD4
CRYAB	4.59279e-19	2.36116	0.981	0.89	1.27473e-14	POD4
ACAT1	5.83268e-19	2.80533	0.731	0.221	1.61886e-14	POD4
MGST1	1.14583e-17	3.59836	0.462	0.06	3.18026e-13	POD4
MT1F	3.38421e-17	3.86878	0.865	0.492	9.39287e-13	POD4
DPYS	8.85099e-17	3.66497	0.404	0.044	2.45659e-12	POD4
NPHS2	2.30432e-16	-1.50147	0.904	0.981	6.39565e-12	POD4
ANXA2	7.67938e-16	-1.38835	0.885	0.984	2.13141e-11	POD4
LRP2	7.87321e-16	3.27937	0.538	0.11	2.18521e-11	POD4
VIM	1.03769e-15	-1.52302	0.808	0.978	2.88012e-11	POD4
CXCL14	2.53935e-15	1.84573	0.865	0.41	7.04797e-11	POD4
NKAIN4	3.71657e-15	5.01779	0.288	0.019	1.03153e-10	POD4
AKR1C1	4.42434e-15	4.17852	0.327	0.028	1.22798e-10	POD4
BHMT2	4.80127e-15	3.25395	0.481	0.091	1.33259e-10	POD4
SERPINA1	6.08024e-15	2.92415	0.346	0.035	1.68757e-10	POD4
FGF1	6.63752e-15	-1.22864	0.923	0.994	1.84224e-10	POD4
DPEP1	1.66798e-14	4.13354	0.308	0.025	4.62949e-10	POD4
SPARC	1.92842e-14	-1.60574	0.692	0.943	5.35234e-10	POD4
IL32	2.71301e-14	2.93805	0.5	0.101	7.52995e-10	POD4
C12orf75	3.02546e-14	3.98483	0.365	0.047	8.39717e-10	POD4
NNMT	4.37227e-14	4.24828	0.25	0.013	1.21352e-09	POD4
PDZK1IP1	7.70124e-14	1.62223	0.962	0.748	2.13748e-09	POD4
MT2A	8.2694e-14	2.85467	0.962	0.883	2.29517e-09	POD4
APOE	1.73763e-13	2.51312	0.635	0.196	4.82279e-09	POD4
CLIC5	1.79296e-13	-1.01966	0.904	0.994	4.97636e-09	POD4
SLC16A9	4.23287e-13	3.43217	0.404	0.069	1.17483e-08	POD4
DCN	5.63192e-13	-1.20723	0.923	0.987	1.56314e-08	POD4
BDH2	6.06728e-13	2.92672	0.481	0.107	1.68397e-08	POD4
RAB29	6.47777e-13	2.98309	0.423	0.076	1.79791e-08	POD4
ACTB	1.06171e-12	-1.24442	0.808	0.991	2.94677e-08	POD4
CLU	1.29303e-12	2.98279	0.577	0.177	3.58879e-08	POD4
MT1E	1.3794e-12	2.40986	0.981	0.826	3.82852e-08	POD4
MT1X	4.08756e-12	2.17945	0.904	0.694	1.1345e-07	POD4
B2M	4.33725e-12	-0.97239	1	0.991	1.2038e-07	POD4
TPT1	1.09081e-11	1.21018	0.904	0.883	3.02755e-07	POD4
FTH1	1.20299e-11	1.37673	1	0.997	3.33889e-07	POD4
LDHB	1.51492e-11	1.83142	0.808	0.495	4.20465e-07	POD4
UGT3A1	1.96762e-11	3.53766	0.25	0.022	5.46114e-07	POD4
TMEM176A	2.60347e-11	2.90595	0.481	0.126	7.22594e-07	POD4
TMEM37	3.49867e-11	3.02884	0.308	0.041	9.71056e-07	POD4
TMEM176B	3.85357e-11	2.61006	0.5	0.139	1.06956e-06	POD4
NES	8.49704e-11	-1.20782	0.615	0.937	2.35835e-06	POD4
PCSK1N	1.18263e-10	3.73459	0.288	0.041	3.2824e-06	POD4
TKT	1.22926e-10	2.71594	0.404	0.091	3.41181e-06	POD4
RBM47	1.5538e-10	3.25959	0.365	0.073	4.31256e-06	POD4
SLC3A1	1.6631e-10	3.62166	0.288	0.041	4.61593e-06	POD4
RBP5	1.83451e-10	2.45119	0.365	0.066	5.09167e-06	POD4
FXYD2	2.4267e-10	3.82679	0.269	0.035	6.73531e-06	POD4
TMSB4X	3.28475e-10	-0.787035	1	1	9.11682e-06	POD4
BHMT	3.52427e-10	3.40698	0.25	0.028	9.78161e-06	POD4
ACO1	4.32802e-10	2.93565	0.346	0.066	1.20124e-05	POD4
SLC13A3	5.64778e-10	2.94597	0.308	0.05	1.56754e-05	POD4
CTSH	5.75183e-10	3.31073	0.308	0.05	1.59642e-05	POD4
S100A6	6.63329e-10	-0.713395	1	1	1.84107e-05	POD4
TPPP3	1.20856e-09	-1.36035	0.519	0.896	3.35435e-05	POD4
MYL9	1.25117e-09	-0.978413	0.808	0.962	3.47261e-05	POD4
ACSM2B	1.28986e-09	3.26857	0.327	0.063	3.57999e-05	POD4
PBLD	1.54186e-09	2.75093	0.385	0.091	4.27942e-05	POD4
EMX2	1.6912e-09	2.84259	0.346	0.073	4.69393e-05	POD4
CD24	1.77375e-09	2.70164	0.346	0.073	4.92306e-05	POD4
AK4	1.90124e-09	2.70564	0.423	0.114	5.2769e-05	POD4
AIF1	2.1524e-09	-0.988159	0.865	0.953	5.974e-05	POD4
GLYAT	3.38521e-09	3.32841	0.25	0.035	9.39566e-05	POD4
HSPD1	3.62766e-09	1.61709	0.731	0.426	0.000100686	POD4
FGB	4.11305e-09	3.56898	0.269	0.041	0.000114158	POD4
BBOX1	4.16716e-09	2.83651	0.365	0.085	0.00011566	POD4
C14orf37	4.70486e-09	-0.965263	0.788	0.975	0.000130584	POD4
SMIM24	5.78217e-09	2.54246	0.423	0.126	0.000160484	POD4
ENO1	6.32774e-09	1.77198	0.692	0.372	0.000175626	POD4
PTGDS	6.76198e-09	-1.04797	0.904	0.972	0.000187679	POD4
PDLIM2	7.63403e-09	-1.46362	0.519	0.858	0.000211883	POD4
UACA	8.58434e-09	-1.25553	0.596	0.921	0.000238258	POD4
GADD45A	9.83225e-09	-1.21008	0.712	0.921	0.000272894	POD4
CLIC4	1.08306e-08	2.9096	0.288	0.054	0.000300602	POD4
MPP5	1.12533e-08	-1.30204	0.577	0.855	0.000312336	POD4
AIFM1	1.45285e-08	2.19811	0.404	0.107	0.000403238	POD4
ANK2	1.67987e-08	3.11358	0.308	0.066	0.000466248	POD4
GOLIM4	1.93036e-08	-0.917309	0.769	0.953	0.000535771	POD4
PEPD	2.10803e-08	1.60658	0.577	0.233	0.000585084	POD4
CALM2	2.47572e-08	-0.764661	0.942	0.987	0.000687137	POD4
DBI	2.61227e-08	1.48651	0.788	0.574	0.000725035	POD4
ABLIM1	3.23884e-08	3.28557	0.25	0.041	0.000898939	POD4
HLA-A	3.30765e-08	-1.22357	0.596	0.874	0.000918037	POD4
CEBPD	3.89527e-08	1.29335	0.769	0.473	0.00108113	POD4
SLK	3.90452e-08	-0.849177	0.865	0.981	0.0010837	POD4
HSPB1	4.18256e-08	1.19025	0.923	0.726	0.00116087	POD4
APOD	4.96929e-08	-1.18458	0.577	0.864	0.00137923	POD4
NPNT	5.48858e-08	-0.725274	0.846	1	0.00152336	POD4
NDNF	6.10322e-08	-1.11337	0.558	0.89	0.00169395	POD4
MT1M	6.47787e-08	4.70884	0.308	0.076	0.00179793	POD4
ACSM2A	7.47273e-08	2.86473	0.365	0.107	0.00207406	POD4
HLA-E	8.73889e-08	-1.17307	0.712	0.905	0.00242548	POD4
CARHSP1	1.17193e-07	1.82134	0.577	0.262	0.0032527	POD4
TXN	1.44305e-07	0.868872	0.942	0.798	0.00400518	POD4
ACTG1	1.96077e-07	-0.750824	0.808	0.965	0.00544213	POD4
PTPRO	2.26156e-07	-0.960552	0.808	0.94	0.00627697	POD4
SPOCK1	2.29725e-07	-1.0045	0.712	0.899	0.00637601	POD4
EID1	2.7415e-07	-0.968594	0.712	0.915	0.00760904	POD4
HOOK1	3.02686e-07	2.38868	0.308	0.076	0.00840104	POD4
HLA-B	3.20711e-07	-1.24745	0.538	0.804	0.00890133	POD4
HMGB1	3.29432e-07	-0.673989	0.981	0.978	0.00914338	POD4
PPP2R3A	3.92056e-07	1.94048	0.327	0.082	0.0108815	POD4
PTMA	4.1277e-07	-0.503212	1	1	0.0114564	POD4
ITM2B	4.14292e-07	-0.488441	1	0.997	0.0114987	POD4
NFIB	4.81873e-07	2.26605	0.308	0.076	0.0133744	POD4
PTGR1	5.61764e-07	1.73771	0.462	0.17	0.0155918	POD4
RAMP3	6.37738e-07	-2.12389	0.269	0.606	0.0177004	POD4
TNNI1	8.17113e-07	-1.18247	0.442	0.782	0.022679	POD4
VKORC1	8.23019e-07	-1.44341	0.519	0.776	0.0228429	POD4
GMDS	8.2469e-07	-1.43319	0.288	0.666	0.0228893	POD4
LACTB2	8.75339e-07	2.42058	0.346	0.104	0.024295	POD4
SLC4A4	1.06626e-06	2.54056	0.365	0.123	0.0295942	POD4
ARHGAP29	1.07228e-06	-1.08094	0.538	0.842	0.029761	POD4
C11orf54	1.08547e-06	1.5872	0.538	0.23	0.0301271	POD4
TSC22D3	1.08753e-06	-1.72803	0.231	0.609	0.0301844	POD4
OCIAD2	1.25759e-06	2.08869	0.404	0.139	0.0349045	POD4
FAM107B	1.31435e-06	2.65978	0.25	0.054	0.0364797	POD4
UBC	1.39669e-06	-0.977026	0.558	0.89	0.038765	POD4
PCOLCE2	1.43979e-06	-0.792353	0.885	0.95	0.0399615	POD4
GSTA1	1.50521e-06	2.50396	0.462	0.205	0.0417772	POD4
MTND1P23	1.53657e-06	2.79618	0.327	0.104	0.0426475	POD4
RNF220	1.60516e-06	-1.33629	0.442	0.748	0.0445513	POD4
GSN	1.63082e-06	-1.83432	0.173	0.524	0.0452635	POD4
SPOCK2	1.79983e-06	-1.03756	0.654	0.858	0.0499542	POD4
